# Supplementary material for: Silhouette Scores for Arbitrary Defined Groups in Gene Expression Data and Insights into Differential Expression Results
Source: Biol Proced Online. 2018 Mar 1;20:5. doi: 10.1186/s12575-018-0067-8 (PMC5831220; doi:10.1186/s12575-018-0067-8)
Supplement: Supplementary file 1 — Detailed results for Blekhman’s RNA-seq count data. (a) Silhouette indices (si) for each sample i and the average (AS). The sample names (A1, A2, A3, B1, B2, or B3) for i correspond to those shown in Fig. 1b. (b) PDEG values at various FDR thresholds (1%, 5%, 10%, 20%, 30%, and 40% FDR). The values at 10% FDR were the same as those shown in Fig. 1b. (c) Percentages of true DEGs (PtrueDEG), defined as PDEG × (1 − FDR threshold), at corresponding FDR thresholds shown in (b). (XLSX 19 kb) [file 12575_2018_67_MOESM1_ESM.xlsx]

## Sheet: (a)
	(a) si
	A vs. B	i = A1	i = A2	i = A3	i = B1	i = B2	i = B3	average si (AS)
	Interspecific comparison
	HSF vs. PTF	0.404565	0.439483	0.370386	0.406105	0.37349	0.342234	0.389377
	HSF vs. PTM	0.483529	0.542777	0.454077	0.304375	0.223181	0.353736	0.393613
	HSM vs. PTF	0.423335	0.443934	0.47217	0.407653	0.410995	0.34414	0.417038
	HSM vs. PTM	0.521136	0.509314	0.531932	0.334086	0.240806	0.323798	0.410179
	HSF vs. RMF	0.602939	0.64248	0.615417	0.617752	0.603795	0.582538	0.61082
	HSF vs. RMM	0.645496	0.671867	0.637066	0.443843	0.415883	0.472967	0.547854
	HSM vs. RMF	0.616891	0.627063	0.669448	0.621947	0.604895	0.57352	0.618961
	HSM vs. RMM	0.639052	0.664458	0.690039	0.434688	0.408753	0.471205	0.551366
	PTF vs. RMF	0.632474	0.576126	0.560971	0.603644	0.601859	0.566174	0.590208
	PTF vs. RMM	0.650874	0.614669	0.603422	0.423575	0.4169	0.441303	0.525124
	PTM vs. RMF	0.549886	0.449152	0.534427	0.65402	0.642033	0.599144	0.571444
	PTM vs. RMM	0.573642	0.50903	0.558886	0.486215	0.461147	0.49708	0.514333
	Intraspecific comparison
	HSF vs. HSM	-0.0958702	-0.111373	0.0618957	0.023608	-0.0309501	0.0360123	-0.0194463
	PTF vs. PTM	0.172144	0.117195	0.192883	-0.0795223	-0.123094	-0.0921736	0.0312388
	RMF vs. RMM	0.174246	0.247471	0.144259	-0.435749	0.0497921	-0.261724	-0.0136176

## Sheet: (b)
	(b) PDEG
	A vs. B	0.01	0.05	0.1	0.2	0.3	0.4
	Interspecific comparison
	HSF vs. PTF	0.0316449	0.0555742	0.0755898	0.110589	0.143073	0.17947
	HSF vs. PTM	0.0330985	0.0616124	0.0871631	0.127921	0.171084	0.210779
	HSM vs. PTF	0.0393045	0.0658057	0.0850386	0.120038	0.156771	0.189813
	HSM vs. PTM	0.0373476	0.0671475	0.0957732	0.136923	0.178016	0.222744
	HSF vs. RMF	0.113049	0.175892	0.217377	0.281002	0.332551	0.380186
	HSF vs. RMM	0.0797831	0.129822	0.168512	0.228	0.274684	0.324444
	HSM vs. RMF	0.120318	0.187465	0.22923	0.293526	0.347087	0.395784
	HSM vs. RMM	0.0787767	0.127809	0.168232	0.224365	0.274628	0.326848
	PTF vs. RMF	0.0969473	0.152466	0.197529	0.257408	0.304037	0.353349
	PTF vs. RMM	0.069943	0.113776	0.146875	0.19943	0.248574	0.293693
	PTM vs. RMF	0.0979537	0.15951	0.208487	0.274293	0.32696	0.374483
	PTM vs. RMM	0.0683775	0.121548	0.16443	0.222409	0.274237	0.324667
	Intraspecific comparison
	HSF vs. HSM	0.000223639	0.000447277	0.000670916	0.00111819	0.00218048	0.00268366
	PTF vs. PTM	0.000223639	0.00139774	0.0017332	0.00396959	0.00492005	0.00782735
	RMF vs. RMM	0.000279548	0.000447277	0.000782735	0.00190093	0.00341049	0.00570278

## Sheet: (c)
	(c) PtrueDEG
	A vs. B	0.01	0.05	0.1	0.2	0.3	0.4
	Interspecific comparison
	HSF vs. PTF	0.0313284	0.0527955	0.0680309	0.0884714	0.100151	0.107682
	HSF vs. PTM	0.0327675	0.0585318	0.0784468	0.102337	0.119758	0.126468
	HSM vs. PTF	0.0389114	0.0625154	0.0765347	0.0960304	0.109739	0.113888
	HSM vs. PTM	0.0369742	0.0637901	0.0861959	0.109538	0.124611	0.133646
	HSF vs. RMF	0.111919	0.167097	0.195639	0.224802	0.232785	0.228111
	HSF vs. RMM	0.0789852	0.123331	0.151661	0.1824	0.192279	0.194666
	HSM vs. RMF	0.119114	0.178092	0.206307	0.234821	0.242961	0.237471
	HSM vs. RMM	0.0779889	0.121419	0.151409	0.179492	0.19224	0.196109
	PTF vs. RMF	0.0959779	0.144842	0.177776	0.205926	0.212826	0.212009
	PTF vs. RMM	0.0692435	0.108087	0.132187	0.159544	0.174002	0.176216
	PTM vs. RMF	0.0969742	0.151535	0.187638	0.219434	0.228872	0.22469
	PTM vs. RMM	0.0676937	0.11547	0.147987	0.177927	0.191966	0.1948
	Intraspecific comparison
	HSF vs. HSM	0.000221402	0.000424913	0.000603824	0.000894554	0.00152633	0.0016102
	PTF vs. PTM	0.000221402	0.00132785	0.00155988	0.00317567	0.00344403	0.00469641
	RMF vs. RMM	0.000276753	0.000424913	0.000704462	0.00152074	0.00238734	0.00342167
