# Supplementary material for: Silhouette Scores for Arbitrary Defined Groups in Gene Expression Data and Insights into Differential Expression Results
Source: Biol Proced Online. 2018 Mar 1;20:5. doi: 10.1186/s12575-018-0067-8 (PMC5831220; doi:10.1186/s12575-018-0067-8)
Supplement: Supplementary file 9 — Examples of AS estimates for two- and three-group data. The procedures for analyzing Nakai’s MAS-quantified data consisting of 31,099 probesets × 24 samples are provided. Example 1 compares three-group data with four BRs, 4 BAT_fed samples vs. 4 WAT_fed samples vs. 4 LIV_fed samples, with AS = 0.460. Example 2 compares three-group data with two BRs, “BAT_fed1 and 2” vs. “WAT_fed1 and 2” vs. “LIV_fed1 and 2,” with AS = 0.438. Example 3 compares three-group data with two BRs, “BAT_fed1 and BAT_fas1” vs. “BAT_fed2 and BAT_fas2” vs. “BAT_fed3 and BAT_fas3,” with AS = − 0.185. Example 4 compares two-group data with four BRs, 4 BAT_fed samples vs. 4 WAT_fed samples, with AS = 0.374. Example 5 compares two-group data with four BRs, 4 BAT_fed samples vs. 4 LIV_fed samples, with AS = 0.657. (R 3 kb) [file 12575_2018_67_MOESM9_ESM.r]

library(cluster)
############################
## Read Nakai data
############################
in_f <- "http://www.iu.a.u-tokyo.ac.jp/%7Ekadota/R/Nakai/data_Add6_MAS.txt"
#in_f <- "data_Add6_MAS.txt"
data <- read.table(in_f, header=TRUE, row.names=1, sep="\t", quote="")

############################
## Filtering low expressed genes
## This procedure can be applied for both microarray and RNA-seq count data
############################
dim(data)
obj <- as.logical(rowSums(data) > 0)
data <- data[obj,]
dim(data)
data <- unique(data)
dim(data)

############################
## Calculation of Average Silhouette (AS) value
############################

############################
## Example 1: three-group comparison with "four" biological replicates
## "BAT_fed1,2,3,4" vs. "WAT_fed1,2,3,4" vs. "LIV_fed1,2,3,4"
############################
param_posi <- c(1:4, 9:12, 17:20)      #subsetting
param_G1 <- 4                          #Number of samples for group1 or A
param_G2 <- 4                          #Number of samples for group2 or B
param_G3 <- 4                          #Number of samples for group3 or C

data.sub <- data[,param_posi]          #subsetting
dim(data.sub)
data.cl <- c(rep(1, param_G1), rep(2, param_G2), rep(3, param_G3))
d <- 1 - cor(data.sub, method="spearman")
s <- silhouette(data.cl, d)[, "sil_width"]
as <- mean(s)
as

############################
## Example 2: three-group comparison with "two" biological replicates
## "BAT_fed1,2" vs. "WAT_fed1,2" vs. "LIV_fed1,2"
############################
param_posi <- c(1:2, 9:10, 17:18)      #subsetting
param_G1 <- 2                          #Number of samples for group1 or A
param_G2 <- 2                          #Number of samples for group2 or B
param_G3 <- 2                          #Number of samples for group3 or C

data.sub <- data[,param_posi]          #subsetting
dim(data.sub)
data.cl <- c(rep(1, param_G1), rep(2, param_G2), rep(3, param_G3))
d <- 1 - cor(data.sub, method="spearman")
s <- silhouette(data.cl, d)[, "sil_width"]
as <- mean(s)
as

############################
## Example 3: three-group comparison with "two" biological replicates
## "BAT_fed1,BAT_fas1" vs. "BAT_fed2,BAT_fas2" vs. "BAT_fed3,BAT_fas3"
############################
param_posi <- c(1, 5, 2, 6, 3, 7)      #subsetting
param_G1 <- 2                          #Number of samples for group1 or A
param_G2 <- 2                          #Number of samples for group2 or B
param_G3 <- 2                          #Number of samples for group3 or C

data.sub <- data[,param_posi]          #subsetting
dim(data.sub)
data.cl <- c(rep(1, param_G1), rep(2, param_G2), rep(3, param_G3))
d <- 1 - cor(data.sub, method="spearman")
s <- silhouette(data.cl, d)[, "sil_width"]
as <- mean(s)
as

############################
## Example 4: "two"-group comparison with "four" biological replicates
## "BAT_fed1,2,3,4" vs. "WAT_fed1,2,3,4"
############################
param_posi <- c(1:4, 9:12)             #subsetting
param_G1 <- 4                          #Number of samples for group1 or A
param_G2 <- 4                          #Number of samples for group2 or B

data.sub <- data[,param_posi]          #subsetting
dim(data.sub)
data.cl <- c(rep(1, param_G1), rep(2, param_G2))
d <- 1 - cor(data.sub, method="spearman")
s <- silhouette(data.cl, d)[, "sil_width"]
as <- mean(s)
as

############################
## Example 5: "two"-group comparison with "four" biological replicates
## "BAT_fed1,2,3,4" vs. "LIV_fed1,2,3,4"
############################
param_posi <- c(1:4, 17:20)            #subsetting
param_G1 <- 4                          #Number of samples for group1 or A
param_G2 <- 4                          #Number of samples for group2 or B

data.sub <- data[,param_posi]          #subsetting
dim(data.sub)
data.cl <- c(rep(1, param_G1), rep(2, param_G2))
d <- 1 - cor(data.sub, method="spearman")
s <- silhouette(data.cl, d)[, "sil_width"]
as <- mean(s)
as
