# Supplementary material for: Silhouette Scores for Arbitrary Defined Groups in Gene Expression Data and Insights into Differential Expression Results
Source: Biol Proced Online. 2018 Mar 1;20:5. doi: 10.1186/s12575-018-0067-8 (PMC5831220; doi:10.1186/s12575-018-0067-8)
Supplement: Supplementary file 10 — R-codes for analyses. This zipped file includes a total of 23 R-code files. Results can be obtained by executing scripts in the order of the serial numbers XX in the filename “rcode_XX_...” Note that two files (“rcode_08_Add6_pre.R” and “rcode_10_Add7_pre.R”) must be executed using R ver. 3.1.3 (affy ver. 1.44.0) instead of R ver. 3.3.2 (affy ver. 1.52.0). (ZIP 33 kb) [file 12575_2018_67_MOESM10_ESM.zip]

Archive with 23 entries (23 files):
- Additional10/rcode_01_Fig1_Add1.R
- Additional10/rcode_02_Fig2.R
- Additional10/rcode_03_Add2_0.0002.R
- Additional10/rcode_03_Add2_0.0010.R
- Additional10/rcode_03_Add2_0.0050.R
- Additional10/rcode_03_Add2_0.0100.R
- Additional10/rcode_03_Add2_0.0200.R
- Additional10/rcode_03_Add2_0.0500.R
- Additional10/rcode_03_Add2_0.1000.R
- Additional10/rcode_04_Add3.R
- Additional10/rcode_04_Fig3b_pre.R
- Additional10/rcode_05_Fig3.R
- Additional10/rcode_06_Add4.R
- Additional10/rcode_07_Add5.R
- Additional10/rcode_08_Add6_pre.R
- Additional10/rcode_09_Add6_MAS.R
- Additional10/rcode_09_Add6_RMA.R
- Additional10/rcode_09_Add6_Rob.R
- Additional10/rcode_10_Add7_pre.R
- Additional10/rcode_11_Add7_MAS.R
- Additional10/rcode_11_Add7_RMA.R
- Additional10/rcode_11_Add7_Rob.R
- Additional10/rcode_12_Add8.R
