# Supplementary material for: Silhouette Scores for Arbitrary Defined Groups in Gene Expression Data and Insights into Differential Expression Results
Source: Biol Proced Online. 2018 Mar 1;20:5. doi: 10.1186/s12575-018-0067-8 (PMC5831220; doi:10.1186/s12575-018-0067-8)
Supplement: Supplementary file 10 — R-codes for analyses. This zipped file includes a total of 23 R-code files. Results can be obtained by executing scripts in the order of the serial numbers XX in the filename “rcode_XX_...” Note that two files (“rcode_08_Add6_pre.R” and “rcode_10_Add7_pre.R”) must be executed using R ver. 3.1.3 (affy ver. 1.44.0) instead of R ver. 3.3.2 (affy ver. 1.52.0). (ZIP 33 kb) [file 12575_2018_67_MOESM10_ESM.zip › Additional10/rcode_01_Fig1_Add1.R]

#setwd("C:/Users/kojik/Documents/2016/����/���֌W����DEG/Blekhman")

library(TCC)
library(cluster)
param_FDR <- 0.1

############################
## Read data
############################
#in_f <- "http://genome.cshlp.org/content/suppl/2009/12/16/gr.099226.109.DC1/suppTable1.xls"
in_f <- "suppTable1.xls"  # input file

dataOri <- read.table(in_f, header=TRUE)
data36 <- dataOri[,21:56]
rownames(data36) <- dataOri[, 1]

Ngene <- nrow(dataOri)
data.ori <- cbind(
  dataOri$R1L4.HSF1 + dataOri$R4L2.HSF1, dataOri$R2L7.HSF2 + dataOri$R3L2.HSF2,
  dataOri$R8L1.HSF3 + dataOri$R8L2.HSF3, dataOri$R1L1.HSM1 + dataOri$R5L2.HSM1,
  dataOri$R2L3.HSM2 + dataOri$R4L8.HSM2, dataOri$R3L6.HSM3 + dataOri$R4L1.HSM3,
  dataOri$R1L2.PTF1 + dataOri$R4L4.PTF1, dataOri$R2L4.PTF2 + dataOri$R6L6.PTF2,
  dataOri$R3L7.PTF3 + dataOri$R5L3.PTF3, dataOri$R1L6.PTM1 + dataOri$R3L3.PTM1,
  dataOri$R2L8.PTM2 + dataOri$R4L6.PTM2, dataOri$R6L2.PTM3 + dataOri$R6L4.PTM3,
  dataOri$R1L7.RMF1 + dataOri$R5L1.RMF1, dataOri$R2L2.RMF2 + dataOri$R5L8.RMF2,
  dataOri$R3L4.RMF3 + dataOri$R4L7.RMF3, dataOri$R1L3.RMM1 + dataOri$R3L8.RMM1,
  dataOri$R2L6.RMM2 + dataOri$R5L4.RMM2, dataOri$R3L1.RMM3 + dataOri$R4L3.RMM3)
rownames(data.ori) <- dataOri[, 1]
colnames(data.ori) <- c(
  "HS_rep1", "HS_rep2", "HS_rep3", "HS_rep4", "HS_rep5", "HS_rep6",
  "PT_rep1", "PT_rep2", "PT_rep3", "PT_rep4", "PT_rep5", "PT_rep6",
  "RM_rep1", "RM_rep2", "RM_rep3", "RM_rep4", "RM_rep5", "RM_rep6")
HS <- data.ori[, 1:6]
PT <- data.ori[, 7:12]
RM <- data.ori[, 13:18]

data18 <- data.ori
colnames(data18) <- c(
  "HSF1", "HSF2", "HSF3", "HSM1", "HSM2", "HSM3", 
  "PTF1", "PTF2", "PTF3", "PTM1", "PTM2", "PTM3", 
  "RMF1", "RMF2", "RMF3", "RMM1", "RMM2", "RMM3")


############################
## Sample Filtering
############################

############################
## Gene Filtering   (20689*18 --> 17886*18 --> 16560*18)
############################
data <- data18
dim(data)
obj <- as.logical(rowSums(data) > 0)
data <- data[obj,]
dim(data)
data.org <- data
data.uni <- unique(data)
dim(data.uni)

############################
## Sample clustering
############################
data <- data.org
png(file = "Fig1a.png", width = 500, height = 300)
hc <- clusterSample(data, dist.method = "spearman",
             hclust.method = "average", unique.pattern = TRUE)
par(mar=c(0, 4, 1, 0))
plot(hc, sub="", xlab ="", ylab="Distance (1-r)", main="", cex=1.3, cex.lab=1.2)
dev.off()

############################
## analysis
## G1(1:6), G2(7:12), G3(13:18)
############################
output_Fig1b <- c("comparison", "PDEG", "AS")
output_Additional1a <- c("comparison", "1%", "5%", "10%", "20%", "30%", "40%")
output_Additional1b <- c("comparison", "1%", "5%", "10%", "20%", "30%", "40%")
output_Additional1c <- c("comparison", "i=A1", "i=A2", "i=A3", "i=B1", "i=B2", "i=B3", "AS")
############################
##  HSF vs. PTF
############################
param_comp <- "HSF vs. PTF"
param_posi <- c(1:3, 7:9)              #subsetting
param_G1 <- 3                          #Number of samples for group1 or A
param_G2 <- 3                          #Number of samples for group2 or B

data <- data.org
data <- data[,param_posi]              #subsetting
data.cl <- c(rep(1, param_G1), rep(2, param_G2))
tcc <- new("TCC", data, data.cl)       #Constructing TCC class object
tcc <- calcNormFactors(tcc, norm.method="tmm", test.method="edger",# Run DE analysis
           iteration=3, FDR=0.1, floorPDEG=0.05)# Run DE analysis
tcc <- estimateDE(tcc, test.method="edger")     # Run DE analysis
result <- getResult(tcc, sort=FALSE)   #Getting DE results
q.value <- tcc$stat$q.value
PDEG <- sum(q.value < param_FDR)/nrow(data)

###  Silhouette
d <- 1 - cor(data.uni[,param_posi], method="spearman")
as <- mean(silhouette(data.cl, d)[, "sil_width"])

###  Output
output_Fig1b <- rbind(output_Fig1b, c(param_comp, PDEG, as))
hoge <- c(param_comp, 
          sum(q.value < 0.01)/nrow(data), sum(q.value < 0.05)/nrow(data),
          sum(q.value < 0.10)/nrow(data), sum(q.value < 0.20)/nrow(data),
          sum(q.value < 0.30)/nrow(data), sum(q.value < 0.40)/nrow(data))
output_Additional1a <- rbind(output_Additional1a, hoge)
hoge <- c(param_comp, 
          sum(q.value < 0.01)/nrow(data)*(1 - 0.01), sum(q.value < 0.05)/nrow(data)*(1 - 0.05),
          sum(q.value < 0.10)/nrow(data)*(1 - 0.10), sum(q.value < 0.20)/nrow(data)*(1 - 0.20),
          sum(q.value < 0.30)/nrow(data)*(1 - 0.30), sum(q.value < 0.40)/nrow(data)*(1 - 0.40))
output_Additional1b <- rbind(output_Additional1b, hoge)
hoge <- c(param_comp, silhouette(data.cl, d)[, "sil_width"], as)
output_Additional1c <- rbind(output_Additional1c, hoge)

############################
##  HSF vs. PTM
############################
param_comp <- "HSF vs. PTM"
param_posi <- c(1:3, 10:12)            #subsetting
param_G1 <- 3                          #Number of samples for group1 or A
param_G2 <- 3                          #Number of samples for group2 or B

data <- data.org
data <- data[,param_posi]              #subsetting
data.cl <- c(rep(1, param_G1), rep(2, param_G2))
tcc <- new("TCC", data, data.cl)       #Constructing TCC class object
tcc <- calcNormFactors(tcc, norm.method="tmm", test.method="edger",# Run DE analysis
           iteration=3, FDR=0.1, floorPDEG=0.05)# Run DE analysis
tcc <- estimateDE(tcc, test.method="edger")     # Run DE analysis
result <- getResult(tcc, sort=FALSE)   #Getting DE results
q.value <- tcc$stat$q.value
PDEG <- sum(q.value < param_FDR)/nrow(data)

###  Silhouette
d <- 1 - cor(data.uni[,param_posi], method="spearman")
as <- mean(silhouette(data.cl, d)[, "sil_width"])

###  Output
output_Fig1b <- rbind(output_Fig1b, c(param_comp, PDEG, as))
hoge <- c(param_comp, 
          sum(q.value < 0.01)/nrow(data), sum(q.value < 0.05)/nrow(data),
          sum(q.value < 0.10)/nrow(data), sum(q.value < 0.20)/nrow(data),
          sum(q.value < 0.30)/nrow(data), sum(q.value < 0.40)/nrow(data))
output_Additional1a <- rbind(output_Additional1a, hoge)
hoge <- c(param_comp, 
          sum(q.value < 0.01)/nrow(data)*(1 - 0.01), sum(q.value < 0.05)/nrow(data)*(1 - 0.05),
          sum(q.value < 0.10)/nrow(data)*(1 - 0.10), sum(q.value < 0.20)/nrow(data)*(1 - 0.20),
          sum(q.value < 0.30)/nrow(data)*(1 - 0.30), sum(q.value < 0.40)/nrow(data)*(1 - 0.40))
output_Additional1b <- rbind(output_Additional1b, hoge)
hoge <- c(param_comp, silhouette(data.cl, d)[, "sil_width"], as)
output_Additional1c <- rbind(output_Additional1c, hoge)

############################
##  HSM vs. PTF
############################
param_comp <- "HSM vs. PTF"
param_posi <- c(4:6, 7:9)              #subsetting
param_G1 <- 3                          #Number of samples for group1 or A
param_G2 <- 3                          #Number of samples for group2 or B

data <- data.org
data <- data[,param_posi]              #subsetting
data.cl <- c(rep(1, param_G1), rep(2, param_G2))
tcc <- new("TCC", data, data.cl)       #Constructing TCC class object
tcc <- calcNormFactors(tcc, norm.method="tmm", test.method="edger",# Run DE analysis
           iteration=3, FDR=0.1, floorPDEG=0.05)# Run DE analysis
tcc <- estimateDE(tcc, test.method="edger")     # Run DE analysis
result <- getResult(tcc, sort=FALSE)   #Getting DE results
q.value <- tcc$stat$q.value
PDEG <- sum(q.value < param_FDR)/nrow(data)

###  Silhouette
d <- 1 - cor(data.uni[,param_posi], method="spearman")
as <- mean(silhouette(data.cl, d)[, "sil_width"])

###  Output
output_Fig1b <- rbind(output_Fig1b, c(param_comp, PDEG, as))
hoge <- c(param_comp, 
          sum(q.value < 0.01)/nrow(data), sum(q.value < 0.05)/nrow(data),
          sum(q.value < 0.10)/nrow(data), sum(q.value < 0.20)/nrow(data),
          sum(q.value < 0.30)/nrow(data), sum(q.value < 0.40)/nrow(data))
output_Additional1a <- rbind(output_Additional1a, hoge)
hoge <- c(param_comp, 
          sum(q.value < 0.01)/nrow(data)*(1 - 0.01), sum(q.value < 0.05)/nrow(data)*(1 - 0.05),
          sum(q.value < 0.10)/nrow(data)*(1 - 0.10), sum(q.value < 0.20)/nrow(data)*(1 - 0.20),
          sum(q.value < 0.30)/nrow(data)*(1 - 0.30), sum(q.value < 0.40)/nrow(data)*(1 - 0.40))
output_Additional1b <- rbind(output_Additional1b, hoge)
hoge <- c(param_comp, silhouette(data.cl, d)[, "sil_width"], as)
output_Additional1c <- rbind(output_Additional1c, hoge)

############################
##  HSM vs. PTM
############################
param_comp <- "HSM vs. PTM"
param_posi <- c(4:6, 10:12)            #subsetting
param_G1 <- 3                          #Number of samples for group1 or A
param_G2 <- 3                          #Number of samples for group2 or B

data <- data.org
data <- data[,param_posi]              #subsetting
data.cl <- c(rep(1, param_G1), rep(2, param_G2))
tcc <- new("TCC", data, data.cl)       #Constructing TCC class object
tcc <- calcNormFactors(tcc, norm.method="tmm", test.method="edger",# Run DE analysis
           iteration=3, FDR=0.1, floorPDEG=0.05)# Run DE analysis
tcc <- estimateDE(tcc, test.method="edger")     # Run DE analysis
result <- getResult(tcc, sort=FALSE)   #Getting DE results
q.value <- tcc$stat$q.value
PDEG <- sum(q.value < param_FDR)/nrow(data)

###  Silhouette
d <- 1 - cor(data.uni[,param_posi], method="spearman")
as <- mean(silhouette(data.cl, d)[, "sil_width"])

###  Output
output_Fig1b <- rbind(output_Fig1b, c(param_comp, PDEG, as))
hoge <- c(param_comp, 
          sum(q.value < 0.01)/nrow(data), sum(q.value < 0.05)/nrow(data),
          sum(q.value < 0.10)/nrow(data), sum(q.value < 0.20)/nrow(data),
          sum(q.value < 0.30)/nrow(data), sum(q.value < 0.40)/nrow(data))
output_Additional1a <- rbind(output_Additional1a, hoge)
hoge <- c(param_comp, 
          sum(q.value < 0.01)/nrow(data)*(1 - 0.01), sum(q.value < 0.05)/nrow(data)*(1 - 0.05),
          sum(q.value < 0.10)/nrow(data)*(1 - 0.10), sum(q.value < 0.20)/nrow(data)*(1 - 0.20),
          sum(q.value < 0.30)/nrow(data)*(1 - 0.30), sum(q.value < 0.40)/nrow(data)*(1 - 0.40))
output_Additional1b <- rbind(output_Additional1b, hoge)
hoge <- c(param_comp, silhouette(data.cl, d)[, "sil_width"], as)
output_Additional1c <- rbind(output_Additional1c, hoge)

############################
##  HSF vs. RMF
############################
param_comp <- "HSF vs. RMF"
param_posi <- c(1:3, 13:15)            #subsetting
param_G1 <- 3                          #Number of samples for group1 or A
param_G2 <- 3                          #Number of samples for group2 or B

data <- data.org
data <- data[,param_posi]              #subsetting
data.cl <- c(rep(1, param_G1), rep(2, param_G2))
tcc <- new("TCC", data, data.cl)       #Constructing TCC class object
tcc <- calcNormFactors(tcc, norm.method="tmm", test.method="edger",# Run DE analysis
           iteration=3, FDR=0.1, floorPDEG=0.05)# Run DE analysis
tcc <- estimateDE(tcc, test.method="edger")     # Run DE analysis
result <- getResult(tcc, sort=FALSE)   #Getting DE results
q.value <- tcc$stat$q.value
PDEG <- sum(q.value < param_FDR)/nrow(data)

###  Silhouette
d <- 1 - cor(data.uni[,param_posi], method="spearman")
as <- mean(silhouette(data.cl, d)[, "sil_width"])

###  Output
output_Fig1b <- rbind(output_Fig1b, c(param_comp, PDEG, as))
hoge <- c(param_comp, 
          sum(q.value < 0.01)/nrow(data), sum(q.value < 0.05)/nrow(data),
          sum(q.value < 0.10)/nrow(data), sum(q.value < 0.20)/nrow(data),
          sum(q.value < 0.30)/nrow(data), sum(q.value < 0.40)/nrow(data))
output_Additional1a <- rbind(output_Additional1a, hoge)
hoge <- c(param_comp, 
          sum(q.value < 0.01)/nrow(data)*(1 - 0.01), sum(q.value < 0.05)/nrow(data)*(1 - 0.05),
          sum(q.value < 0.10)/nrow(data)*(1 - 0.10), sum(q.value < 0.20)/nrow(data)*(1 - 0.20),
          sum(q.value < 0.30)/nrow(data)*(1 - 0.30), sum(q.value < 0.40)/nrow(data)*(1 - 0.40))
output_Additional1b <- rbind(output_Additional1b, hoge)
hoge <- c(param_comp, silhouette(data.cl, d)[, "sil_width"], as)
output_Additional1c <- rbind(output_Additional1c, hoge)

############################
##  HSF vs. RMM
############################
param_comp <- "HSF vs. RMM"
param_posi <- c(1:3, 16:18)             #subsetting
param_G1 <- 3                          #Number of samples for group1 or A
param_G2 <- 3                          #Number of samples for group2 or B

data <- data.org
data <- data[,param_posi]              #subsetting
data.cl <- c(rep(1, param_G1), rep(2, param_G2))
tcc <- new("TCC", data, data.cl)       #Constructing TCC class object
tcc <- calcNormFactors(tcc, norm.method="tmm", test.method="edger",# Run DE analysis
           iteration=3, FDR=0.1, floorPDEG=0.05)# Run DE analysis
tcc <- estimateDE(tcc, test.method="edger")     # Run DE analysis
result <- getResult(tcc, sort=FALSE)   #Getting DE results
q.value <- tcc$stat$q.value
PDEG <- sum(q.value < param_FDR)/nrow(data)

###  Silhouette
d <- 1 - cor(data.uni[,param_posi], method="spearman")
as <- mean(silhouette(data.cl, d)[, "sil_width"])

###  Output
output_Fig1b <- rbind(output_Fig1b, c(param_comp, PDEG, as))
hoge <- c(param_comp, 
          sum(q.value < 0.01)/nrow(data), sum(q.value < 0.05)/nrow(data),
          sum(q.value < 0.10)/nrow(data), sum(q.value < 0.20)/nrow(data),
          sum(q.value < 0.30)/nrow(data), sum(q.value < 0.40)/nrow(data))
output_Additional1a <- rbind(output_Additional1a, hoge)
hoge <- c(param_comp, 
          sum(q.value < 0.01)/nrow(data)*(1 - 0.01), sum(q.value < 0.05)/nrow(data)*(1 - 0.05),
          sum(q.value < 0.10)/nrow(data)*(1 - 0.10), sum(q.value < 0.20)/nrow(data)*(1 - 0.20),
          sum(q.value < 0.30)/nrow(data)*(1 - 0.30), sum(q.value < 0.40)/nrow(data)*(1 - 0.40))
output_Additional1b <- rbind(output_Additional1b, hoge)
hoge <- c(param_comp, silhouette(data.cl, d)[, "sil_width"], as)
output_Additional1c <- rbind(output_Additional1c, hoge)

############################
##  HSM vs. RMF
############################
param_comp <- "HSM vs. RMF"
param_posi <- c(4:6, 13:15)             #subsetting
param_G1 <- 3                          #Number of samples for group1 or A
param_G2 <- 3                          #Number of samples for group2 or B

data <- data.org
data <- data[,param_posi]              #subsetting
data.cl <- c(rep(1, param_G1), rep(2, param_G2))
tcc <- new("TCC", data, data.cl)       #Constructing TCC class object
tcc <- calcNormFactors(tcc, norm.method="tmm", test.method="edger",# Run DE analysis
           iteration=3, FDR=0.1, floorPDEG=0.05)# Run DE analysis
tcc <- estimateDE(tcc, test.method="edger")     # Run DE analysis
result <- getResult(tcc, sort=FALSE)   #Getting DE results
q.value <- tcc$stat$q.value
PDEG <- sum(q.value < param_FDR)/nrow(data)

###  Silhouette
d <- 1 - cor(data.uni[,param_posi], method="spearman")
as <- mean(silhouette(data.cl, d)[, "sil_width"])

###  Output
output_Fig1b <- rbind(output_Fig1b, c(param_comp, PDEG, as))
hoge <- c(param_comp, 
          sum(q.value < 0.01)/nrow(data), sum(q.value < 0.05)/nrow(data),
          sum(q.value < 0.10)/nrow(data), sum(q.value < 0.20)/nrow(data),
          sum(q.value < 0.30)/nrow(data), sum(q.value < 0.40)/nrow(data))
output_Additional1a <- rbind(output_Additional1a, hoge)
hoge <- c(param_comp, 
          sum(q.value < 0.01)/nrow(data)*(1 - 0.01), sum(q.value < 0.05)/nrow(data)*(1 - 0.05),
          sum(q.value < 0.10)/nrow(data)*(1 - 0.10), sum(q.value < 0.20)/nrow(data)*(1 - 0.20),
          sum(q.value < 0.30)/nrow(data)*(1 - 0.30), sum(q.value < 0.40)/nrow(data)*(1 - 0.40))
output_Additional1b <- rbind(output_Additional1b, hoge)
hoge <- c(param_comp, silhouette(data.cl, d)[, "sil_width"], as)
output_Additional1c <- rbind(output_Additional1c, hoge)

############################
##  HSM vs. RMM
############################
param_comp <- "HSM vs. RMM"
param_posi <- c(4:6, 16:18)            #subsetting
param_G1 <- 3                          #Number of samples for group1 or A
param_G2 <- 3                          #Number of samples for group2 or B

data <- data.org
data <- data[,param_posi]              #subsetting
data.cl <- c(rep(1, param_G1), rep(2, param_G2))
tcc <- new("TCC", data, data.cl)       #Constructing TCC class object
tcc <- calcNormFactors(tcc, norm.method="tmm", test.method="edger",# Run DE analysis
           iteration=3, FDR=0.1, floorPDEG=0.05)# Run DE analysis
tcc <- estimateDE(tcc, test.method="edger")     # Run DE analysis
result <- getResult(tcc, sort=FALSE)   #Getting DE results
q.value <- tcc$stat$q.value
PDEG <- sum(q.value < param_FDR)/nrow(data)

###  Silhouette
d <- 1 - cor(data.uni[,param_posi], method="spearman")
as <- mean(silhouette(data.cl, d)[, "sil_width"])

###  Output
output_Fig1b <- rbind(output_Fig1b, c(param_comp, PDEG, as))
hoge <- c(param_comp, 
          sum(q.value < 0.01)/nrow(data), sum(q.value < 0.05)/nrow(data),
          sum(q.value < 0.10)/nrow(data), sum(q.value < 0.20)/nrow(data),
          sum(q.value < 0.30)/nrow(data), sum(q.value < 0.40)/nrow(data))
output_Additional1a <- rbind(output_Additional1a, hoge)
hoge <- c(param_comp, 
          sum(q.value < 0.01)/nrow(data)*(1 - 0.01), sum(q.value < 0.05)/nrow(data)*(1 - 0.05),
          sum(q.value < 0.10)/nrow(data)*(1 - 0.10), sum(q.value < 0.20)/nrow(data)*(1 - 0.20),
          sum(q.value < 0.30)/nrow(data)*(1 - 0.30), sum(q.value < 0.40)/nrow(data)*(1 - 0.40))
output_Additional1b <- rbind(output_Additional1b, hoge)
hoge <- c(param_comp, silhouette(data.cl, d)[, "sil_width"], as)
output_Additional1c <- rbind(output_Additional1c, hoge)

############################
##  PTF vs. RMF
############################
param_comp <- "PTF vs. RMF"
param_posi <- c(7:9, 13:15)             #subsetting
param_G1 <- 3                          #Number of samples for group1 or A
param_G2 <- 3                          #Number of samples for group2 or B

data <- data.org
data <- data[,param_posi]              #subsetting
data.cl <- c(rep(1, param_G1), rep(2, param_G2))
tcc <- new("TCC", data, data.cl)       #Constructing TCC class object
tcc <- calcNormFactors(tcc, norm.method="tmm", test.method="edger",# Run DE analysis
           iteration=3, FDR=0.1, floorPDEG=0.05)# Run DE analysis
tcc <- estimateDE(tcc, test.method="edger")     # Run DE analysis
result <- getResult(tcc, sort=FALSE)   #Getting DE results
q.value <- tcc$stat$q.value
PDEG <- sum(q.value < param_FDR)/nrow(data)

###  Silhouette
d <- 1 - cor(data.uni[,param_posi], method="spearman")
as <- mean(silhouette(data.cl, d)[, "sil_width"])

###  Output
output_Fig1b <- rbind(output_Fig1b, c(param_comp, PDEG, as))
hoge <- c(param_comp, 
          sum(q.value < 0.01)/nrow(data), sum(q.value < 0.05)/nrow(data),
          sum(q.value < 0.10)/nrow(data), sum(q.value < 0.20)/nrow(data),
          sum(q.value < 0.30)/nrow(data), sum(q.value < 0.40)/nrow(data))
output_Additional1a <- rbind(output_Additional1a, hoge)
hoge <- c(param_comp, 
          sum(q.value < 0.01)/nrow(data)*(1 - 0.01), sum(q.value < 0.05)/nrow(data)*(1 - 0.05),
          sum(q.value < 0.10)/nrow(data)*(1 - 0.10), sum(q.value < 0.20)/nrow(data)*(1 - 0.20),
          sum(q.value < 0.30)/nrow(data)*(1 - 0.30), sum(q.value < 0.40)/nrow(data)*(1 - 0.40))
output_Additional1b <- rbind(output_Additional1b, hoge)
hoge <- c(param_comp, silhouette(data.cl, d)[, "sil_width"], as)
output_Additional1c <- rbind(output_Additional1c, hoge)

############################
##  PTF vs. RMM
############################
param_comp <- "PTF vs. RMM"
param_posi <- c(7:9, 16:18)             #subsetting
param_G1 <- 3                          #Number of samples for group1 or A
param_G2 <- 3                          #Number of samples for group2 or B

data <- data.org
data <- data[,param_posi]              #subsetting
data.cl <- c(rep(1, param_G1), rep(2, param_G2))
tcc <- new("TCC", data, data.cl)       #Constructing TCC class object
tcc <- calcNormFactors(tcc, norm.method="tmm", test.method="edger",# Run DE analysis
           iteration=3, FDR=0.1, floorPDEG=0.05)# Run DE analysis
tcc <- estimateDE(tcc, test.method="edger")     # Run DE analysis
result <- getResult(tcc, sort=FALSE)   #Getting DE results
q.value <- tcc$stat$q.value
PDEG <- sum(q.value < param_FDR)/nrow(data)

###  Silhouette
d <- 1 - cor(data.uni[,param_posi], method="spearman")
as <- mean(silhouette(data.cl, d)[, "sil_width"])

###  Output
output_Fig1b <- rbind(output_Fig1b, c(param_comp, PDEG, as))
hoge <- c(param_comp, 
          sum(q.value < 0.01)/nrow(data), sum(q.value < 0.05)/nrow(data),
          sum(q.value < 0.10)/nrow(data), sum(q.value < 0.20)/nrow(data),
          sum(q.value < 0.30)/nrow(data), sum(q.value < 0.40)/nrow(data))
output_Additional1a <- rbind(output_Additional1a, hoge)
hoge <- c(param_comp, 
          sum(q.value < 0.01)/nrow(data)*(1 - 0.01), sum(q.value < 0.05)/nrow(data)*(1 - 0.05),
          sum(q.value < 0.10)/nrow(data)*(1 - 0.10), sum(q.value < 0.20)/nrow(data)*(1 - 0.20),
          sum(q.value < 0.30)/nrow(data)*(1 - 0.30), sum(q.value < 0.40)/nrow(data)*(1 - 0.40))
output_Additional1b <- rbind(output_Additional1b, hoge)
hoge <- c(param_comp, silhouette(data.cl, d)[, "sil_width"], as)
output_Additional1c <- rbind(output_Additional1c, hoge)

############################
##  PTM vs. RMF
############################
param_comp <- "PTM vs. RMF"
param_posi <- c(10:12, 13:15)          #subsetting
param_G1 <- 3                          #Number of samples for group1 or A
param_G2 <- 3                          #Number of samples for group2 or B

data <- data.org
data <- data[,param_posi]              #subsetting
data.cl <- c(rep(1, param_G1), rep(2, param_G2))
tcc <- new("TCC", data, data.cl)       #Constructing TCC class object
tcc <- calcNormFactors(tcc, norm.method="tmm", test.method="edger",# Run DE analysis
           iteration=3, FDR=0.1, floorPDEG=0.05)# Run DE analysis
tcc <- estimateDE(tcc, test.method="edger")     # Run DE analysis
result <- getResult(tcc, sort=FALSE)   #Getting DE results
q.value <- tcc$stat$q.value
PDEG <- sum(q.value < param_FDR)/nrow(data)

###  Silhouette
d <- 1 - cor(data.uni[,param_posi], method="spearman")
as <- mean(silhouette(data.cl, d)[, "sil_width"])

###  Output
output_Fig1b <- rbind(output_Fig1b, c(param_comp, PDEG, as))
hoge <- c(param_comp, 
          sum(q.value < 0.01)/nrow(data), sum(q.value < 0.05)/nrow(data),
          sum(q.value < 0.10)/nrow(data), sum(q.value < 0.20)/nrow(data),
          sum(q.value < 0.30)/nrow(data), sum(q.value < 0.40)/nrow(data))
output_Additional1a <- rbind(output_Additional1a, hoge)
hoge <- c(param_comp, 
          sum(q.value < 0.01)/nrow(data)*(1 - 0.01), sum(q.value < 0.05)/nrow(data)*(1 - 0.05),
          sum(q.value < 0.10)/nrow(data)*(1 - 0.10), sum(q.value < 0.20)/nrow(data)*(1 - 0.20),
          sum(q.value < 0.30)/nrow(data)*(1 - 0.30), sum(q.value < 0.40)/nrow(data)*(1 - 0.40))
output_Additional1b <- rbind(output_Additional1b, hoge)
hoge <- c(param_comp, silhouette(data.cl, d)[, "sil_width"], as)
output_Additional1c <- rbind(output_Additional1c, hoge)

############################
##  PTM vs. RMM
############################
param_comp <- "PTM vs. RMM"
param_posi <- c(10:12, 16:18)          #subsetting
param_G1 <- 3                          #Number of samples for group1 or A
param_G2 <- 3                          #Number of samples for group2 or B

data <- data.org
data <- data[,param_posi]              #subsetting
data.cl <- c(rep(1, param_G1), rep(2, param_G2))
tcc <- new("TCC", data, data.cl)       #Constructing TCC class object
tcc <- calcNormFactors(tcc, norm.method="tmm", test.method="edger",# Run DE analysis
           iteration=3, FDR=0.1, floorPDEG=0.05)# Run DE analysis
tcc <- estimateDE(tcc, test.method="edger")     # Run DE analysis
result <- getResult(tcc, sort=FALSE)   #Getting DE results
q.value <- tcc$stat$q.value
PDEG <- sum(q.value < param_FDR)/nrow(data)

###  Silhouette
d <- 1 - cor(data.uni[,param_posi], method="spearman")
as <- mean(silhouette(data.cl, d)[, "sil_width"])

###  Output
output_Fig1b <- rbind(output_Fig1b, c(param_comp, PDEG, as))
hoge <- c(param_comp, 
          sum(q.value < 0.01)/nrow(data), sum(q.value < 0.05)/nrow(data),
          sum(q.value < 0.10)/nrow(data), sum(q.value < 0.20)/nrow(data),
          sum(q.value < 0.30)/nrow(data), sum(q.value < 0.40)/nrow(data))
output_Additional1a <- rbind(output_Additional1a, hoge)
hoge <- c(param_comp, 
          sum(q.value < 0.01)/nrow(data)*(1 - 0.01), sum(q.value < 0.05)/nrow(data)*(1 - 0.05),
          sum(q.value < 0.10)/nrow(data)*(1 - 0.10), sum(q.value < 0.20)/nrow(data)*(1 - 0.20),
          sum(q.value < 0.30)/nrow(data)*(1 - 0.30), sum(q.value < 0.40)/nrow(data)*(1 - 0.40))
output_Additional1b <- rbind(output_Additional1b, hoge)
hoge <- c(param_comp, silhouette(data.cl, d)[, "sil_width"], as)
output_Additional1c <- rbind(output_Additional1c, hoge)

############################
##  HSF vs. HSM
############################
param_comp <- "HSF vs. HSM"
param_posi <- c(1:3, 4:6)              #subsetting
param_G1 <- 3                          #Number of samples for group1 or A
param_G2 <- 3                          #Number of samples for group2 or B

data <- data.org
data <- data[,param_posi]              #subsetting
data.cl <- c(rep(1, param_G1), rep(2, param_G2))
tcc <- new("TCC", data, data.cl)       #Constructing TCC class object
tcc <- calcNormFactors(tcc, norm.method="tmm", test.method="edger",# Run DE analysis
           iteration=3, FDR=0.1, floorPDEG=0.05)# Run DE analysis
tcc <- estimateDE(tcc, test.method="edger")     # Run DE analysis
result <- getResult(tcc, sort=FALSE)   #Getting DE results
q.value <- tcc$stat$q.value
PDEG <- sum(q.value < param_FDR)/nrow(data)

###  Silhouette
d <- 1 - cor(data.uni[,param_posi], method="spearman")
as <- mean(silhouette(data.cl, d)[, "sil_width"])

###  Output
output_Fig1b <- rbind(output_Fig1b, c(param_comp, PDEG, as))
hoge <- c(param_comp, 
          sum(q.value < 0.01)/nrow(data), sum(q.value < 0.05)/nrow(data),
          sum(q.value < 0.10)/nrow(data), sum(q.value < 0.20)/nrow(data),
          sum(q.value < 0.30)/nrow(data), sum(q.value < 0.40)/nrow(data))
output_Additional1a <- rbind(output_Additional1a, hoge)
hoge <- c(param_comp, 
          sum(q.value < 0.01)/nrow(data)*(1 - 0.01), sum(q.value < 0.05)/nrow(data)*(1 - 0.05),
          sum(q.value < 0.10)/nrow(data)*(1 - 0.10), sum(q.value < 0.20)/nrow(data)*(1 - 0.20),
          sum(q.value < 0.30)/nrow(data)*(1 - 0.30), sum(q.value < 0.40)/nrow(data)*(1 - 0.40))
output_Additional1b <- rbind(output_Additional1b, hoge)
hoge <- c(param_comp, silhouette(data.cl, d)[, "sil_width"], as)
output_Additional1c <- rbind(output_Additional1c, hoge)

############################
##  PTF vs. PTM
############################
param_comp <- "PTF vs. PTM"
param_posi <- c(7:9, 10:12)            #subsetting
param_G1 <- 3                          #Number of samples for group1 or A
param_G2 <- 3                          #Number of samples for group2 or B

data <- data.org
data <- data[,param_posi]              #subsetting
data.cl <- c(rep(1, param_G1), rep(2, param_G2))
tcc <- new("TCC", data, data.cl)       #Constructing TCC class object
tcc <- calcNormFactors(tcc, norm.method="tmm", test.method="edger",# Run DE analysis
           iteration=3, FDR=0.1, floorPDEG=0.05)# Run DE analysis
tcc <- estimateDE(tcc, test.method="edger")     # Run DE analysis
result <- getResult(tcc, sort=FALSE)   #Getting DE results
q.value <- tcc$stat$q.value
PDEG <- sum(q.value < param_FDR)/nrow(data)

###  Silhouette
d <- 1 - cor(data.uni[,param_posi], method="spearman")
as <- mean(silhouette(data.cl, d)[, "sil_width"])

###  Output
output_Fig1b <- rbind(output_Fig1b, c(param_comp, PDEG, as))
hoge <- c(param_comp, 
          sum(q.value < 0.01)/nrow(data), sum(q.value < 0.05)/nrow(data),
          sum(q.value < 0.10)/nrow(data), sum(q.value < 0.20)/nrow(data),
          sum(q.value < 0.30)/nrow(data), sum(q.value < 0.40)/nrow(data))
output_Additional1a <- rbind(output_Additional1a, hoge)
hoge <- c(param_comp, 
          sum(q.value < 0.01)/nrow(data)*(1 - 0.01), sum(q.value < 0.05)/nrow(data)*(1 - 0.05),
          sum(q.value < 0.10)/nrow(data)*(1 - 0.10), sum(q.value < 0.20)/nrow(data)*(1 - 0.20),
          sum(q.value < 0.30)/nrow(data)*(1 - 0.30), sum(q.value < 0.40)/nrow(data)*(1 - 0.40))
output_Additional1b <- rbind(output_Additional1b, hoge)
hoge <- c(param_comp, silhouette(data.cl, d)[, "sil_width"], as)
output_Additional1c <- rbind(output_Additional1c, hoge)

############################
##  RMF vs. RMM
############################
param_comp <- "RMF vs. RMM"
param_posi <- c(13:15, 16:18)          #subsetting
param_G1 <- 3                          #Number of samples for group1 or A
param_G2 <- 3                          #Number of samples for group2 or B

data <- data.org
data <- data[,param_posi]              #subsetting
data.cl <- c(rep(1, param_G1), rep(2, param_G2))
tcc <- new("TCC", data, data.cl)       #Constructing TCC class object
tcc <- calcNormFactors(tcc, norm.method="tmm", test.method="edger",# Run DE analysis
           iteration=3, FDR=0.1, floorPDEG=0.05)# Run DE analysis
tcc <- estimateDE(tcc, test.method="edger")     # Run DE analysis
result <- getResult(tcc, sort=FALSE)   #Getting DE results
q.value <- tcc$stat$q.value
PDEG <- sum(q.value < param_FDR)/nrow(data)

###  Silhouette
d <- 1 - cor(data.uni[,param_posi], method="spearman")
as <- mean(silhouette(data.cl, d)[, "sil_width"])

###  Output
output_Fig1b <- rbind(output_Fig1b, c(param_comp, PDEG, as))
hoge <- c(param_comp, 
          sum(q.value < 0.01)/nrow(data), sum(q.value < 0.05)/nrow(data),
          sum(q.value < 0.10)/nrow(data), sum(q.value < 0.20)/nrow(data),
          sum(q.value < 0.30)/nrow(data), sum(q.value < 0.40)/nrow(data))
output_Additional1a <- rbind(output_Additional1a, hoge)
hoge <- c(param_comp, 
          sum(q.value < 0.01)/nrow(data)*(1 - 0.01), sum(q.value < 0.05)/nrow(data)*(1 - 0.05),
          sum(q.value < 0.10)/nrow(data)*(1 - 0.10), sum(q.value < 0.20)/nrow(data)*(1 - 0.20),
          sum(q.value < 0.30)/nrow(data)*(1 - 0.30), sum(q.value < 0.40)/nrow(data)*(1 - 0.40))
output_Additional1b <- rbind(output_Additional1b, hoge)
hoge <- c(param_comp, silhouette(data.cl, d)[, "sil_width"], as)
output_Additional1c <- rbind(output_Additional1c, hoge)

############################
##  Output (Fig1b)
############################
out_f <- "result_Fig1b.txt"
write.table(output_Fig1b, out_f, sep="\t", append=F, quote=F, row.names=F, col.names=F)

out_f <- "result_Add1a.txt"
write.table(output_Additional1a, out_f, sep="\t", append=F, quote=F, row.names=F, col.names=F)

out_f <- "result_Add1b.txt"
write.table(output_Additional1b, out_f, sep="\t", append=F, quote=F, row.names=F, col.names=F)

out_f <- "result_Add1c.txt"
write.table(output_Additional1c, out_f, sep="\t", append=F, quote=F, row.names=F, col.names=F)
