# Supplementary material for: Silhouette Scores for Arbitrary Defined Groups in Gene Expression Data and Insights into Differential Expression Results
Source: Biol Proced Online. 2018 Mar 1;20:5. doi: 10.1186/s12575-018-0067-8 (PMC5831220; doi:10.1186/s12575-018-0067-8)
Supplement: Supplementary file 10 — R-codes for analyses. This zipped file includes a total of 23 R-code files. Results can be obtained by executing scripts in the order of the serial numbers XX in the filename “rcode_XX_...” Note that two files (“rcode_08_Add6_pre.R” and “rcode_10_Add7_pre.R”) must be executed using R ver. 3.1.3 (affy ver. 1.44.0) instead of R ver. 3.3.2 (affy ver. 1.52.0). (ZIP 33 kb) [file 12575_2018_67_MOESM10_ESM.zip › Additional10/rcode_03_Add2_0.0500.R]

library(TCC)
library(cluster)
iteration <- 100
param_FDR <- 0.1

#######################################
###  generation of simulation data  ###
#######################################
param_G1 <- 40                         #Number of samples for group1 or A
param_G2 <- 40                         #Number of samples for group2 or B
param_PDEG <- 0.05
set.seed(1005)
tcc <- simulateReadCounts(Ngene=10000,
             PDEG=param_PDEG,
             DEG.assign=c(0.5, 0.5),
             DEG.foldchange=c(4, 4),
             replicates=c(param_G1, param_G2))
tcc <- filterLowCountGenes(tcc)
trueDEG <- as.numeric(tcc$simulation$trueDEG != 0)
data <- tcc$count
dim(data)
data.org <- data
data.uni <- unique(data)
dim(data.uni)

############################
## analysis
############################
###  DE analysis
data.cl <- c(rep(1, param_G1), rep(2, param_G2))
tcc <- new("TCC", data, data.cl)       #Constructing TCC class object
tcc <- calcNormFactors(tcc, norm.method="tmm", test.method="edger",# Run DE analysis
           iteration=3, FDR=0.1, floorPDEG=0.05)# Run DE analysis
tcc <- estimateDE(tcc, test.method="edger")     # Run DE analysis
result <- getResult(tcc, sort=FALSE)   #Getting DE results
q.value <- tcc$stat$q.value
PDEG <- sum(q.value < param_FDR)/nrow(data)
r <- rank(result$p.value)
auc <- AUC(rocdemo.sca(truth = trueDEG, data = -r))

###  clustering
out_f <- paste("cluster_Add2_", param_PDEG, ".png", sep="")
png(file = out_f, width = 800, height = 500)
hc <- clusterSample(tcc, dist.method = "spearman",
             hclust.method = "average", unique.pattern = TRUE)
par(mar=c(0, 4, 1, 0))
plot(hc, sub="", xlab ="", ylab="Height", main="", cex=1.3, cex.lab=1.0)
dev.off()

###  Silhouette
d <- 1 - cor(data.uni, method="spearman")
as <- mean(silhouette(data.cl, d)[, "sil_width"])

###  Output
output <- c(param_G1, PDEG, as, auc)
names(output) <- c("replicates", "PDEG", "AS", "AUC")

############################
##  3 vs. 3
############################
replicates <- 3

hoge <- NULL
data.cl <- c(rep(1, replicates), rep(2, replicates))
for(i in 1:iteration){
  data <- data.org
  set.seed(i)
  param_posi <- c(sample(1:param_G1, replicates), sample((param_G1+1):(param_G1+param_G2), replicates))
  print(c(replicates, i, param_posi))
  data <- data[,param_posi]              #subsetting

  ###  fraction of DEG with FDR  ###
  tcc <- new("TCC", data, data.cl)       #Constructing TCC class object
  tcc <- calcNormFactors(tcc, norm.method="tmm", test.method="edger",# Run DE analysis
           iteration=3, FDR=0.1, floorPDEG=0.05)# Run DE analysis
  tcc <- estimateDE(tcc, test.method="edger")# Run DE analysis
  result <- getResult(tcc, sort=FALSE)   #Getting DE results
  q.value <- tcc$stat$q.value
  PDEG <- sum(q.value < param_FDR)/nrow(data)
  r <- rank(result$p.value)
  auc <- AUC(rocdemo.sca(truth = trueDEG, data = -r))

  ###  Silhouette
  d <- 1 - cor(data.uni[,param_posi], method="spearman")
  as <- mean(silhouette(data.cl, d)[, "sil_width"])

  ###  output  ###
  hoge <- rbind(hoge, c(replicates, PDEG, as, auc))
}
output3 <- hoge

############################
##  6 vs. 6
############################
replicates <- 6

hoge <- NULL
data.cl <- c(rep(1, replicates), rep(2, replicates))
for(i in 1:iteration){
  data <- data.org
  set.seed(i)
  param_posi <- c(sample(1:param_G1, replicates), sample((param_G1+1):(param_G1+param_G2), replicates))
  print(c(replicates, i, param_posi))
  data <- data[,param_posi]              #subsetting

  ###  fraction of DEG with FDR  ###
  tcc <- new("TCC", data, data.cl)       #Constructing TCC class object
  tcc <- calcNormFactors(tcc, norm.method="tmm", test.method="edger",# Run DE analysis
           iteration=3, FDR=0.1, floorPDEG=0.05)# Run DE analysis
  tcc <- estimateDE(tcc, test.method="edger")# Run DE analysis
  result <- getResult(tcc, sort=FALSE)   #Getting DE results
  q.value <- tcc$stat$q.value
  PDEG <- sum(q.value < param_FDR)/nrow(data)
  r <- rank(result$p.value)
  auc <- AUC(rocdemo.sca(truth = trueDEG, data = -r))

  ###  Silhouette
  d <- 1 - cor(data.uni[,param_posi], method="spearman")
  as <- mean(silhouette(data.cl, d)[, "sil_width"])

  ###  output  ###
  hoge <- rbind(hoge, c(replicates, PDEG, as, auc))
}
output6 <- hoge

############################
##  9 vs. 9
############################
replicates <- 9

hoge <- NULL
data.cl <- c(rep(1, replicates), rep(2, replicates))
for(i in 1:iteration){
  data <- data.org
  set.seed(i)
  param_posi <- c(sample(1:param_G1, replicates), sample((param_G1+1):(param_G1+param_G2), replicates))
  print(c(replicates, i, param_posi))
  data <- data[,param_posi]              #subsetting

  ###  fraction of DEG with FDR  ###
  tcc <- new("TCC", data, data.cl)       #Constructing TCC class object
  tcc <- calcNormFactors(tcc, norm.method="tmm", test.method="edger",# Run DE analysis
           iteration=3, FDR=0.1, floorPDEG=0.05)# Run DE analysis
  tcc <- estimateDE(tcc, test.method="edger")# Run DE analysis
  result <- getResult(tcc, sort=FALSE)   #Getting DE results
  q.value <- tcc$stat$q.value
  PDEG <- sum(q.value < param_FDR)/nrow(data)
  r <- rank(result$p.value)
  auc <- AUC(rocdemo.sca(truth = trueDEG, data = -r))

  ###  Silhouette
  d <- 1 - cor(data.uni[,param_posi], method="spearman")
  as <- mean(silhouette(data.cl, d)[, "sil_width"])

  ###  output  ###
  hoge <- rbind(hoge, c(replicates, PDEG, as, auc))
}
output9 <- hoge

############################
##  12 vs. 12
############################
replicates <- 12

hoge <- NULL
data.cl <- c(rep(1, replicates), rep(2, replicates))
for(i in 1:iteration){
  data <- data.org
  set.seed(i)
  param_posi <- c(sample(1:param_G1, replicates), sample((param_G1+1):(param_G1+param_G2), replicates))
  print(c(replicates, i, param_posi))
  data <- data[,param_posi]              #subsetting

  ###  fraction of DEG with FDR  ###
  tcc <- new("TCC", data, data.cl)       #Constructing TCC class object
  tcc <- calcNormFactors(tcc, norm.method="tmm", test.method="edger",# Run DE analysis
           iteration=3, FDR=0.1, floorPDEG=0.05)# Run DE analysis
  tcc <- estimateDE(tcc, test.method="edger")# Run DE analysis
  result <- getResult(tcc, sort=FALSE)   #Getting DE results
  q.value <- tcc$stat$q.value
  PDEG <- sum(q.value < param_FDR)/nrow(data)
  r <- rank(result$p.value)
  auc <- AUC(rocdemo.sca(truth = trueDEG, data = -r))

  ###  Silhouette
  d <- 1 - cor(data.uni[,param_posi], method="spearman")
  as <- mean(silhouette(data.cl, d)[, "sil_width"])

  ###  output  ###
  hoge <- rbind(hoge, c(replicates, PDEG, as, auc))
}
output12 <- hoge

############################
##  15 vs. 15
############################
replicates <- 15

hoge <- NULL
data.cl <- c(rep(1, replicates), rep(2, replicates))
for(i in 1:iteration){
  data <- data.org
  set.seed(i)
  param_posi <- c(sample(1:param_G1, replicates), sample((param_G1+1):(param_G1+param_G2), replicates))
  print(c(replicates, i, param_posi))
  data <- data[,param_posi]              #subsetting

  ###  fraction of DEG with FDR  ###
  tcc <- new("TCC", data, data.cl)       #Constructing TCC class object
  tcc <- calcNormFactors(tcc, norm.method="tmm", test.method="edger",# Run DE analysis
           iteration=3, FDR=0.1, floorPDEG=0.05)# Run DE analysis
  tcc <- estimateDE(tcc, test.method="edger")# Run DE analysis
  result <- getResult(tcc, sort=FALSE)   #Getting DE results
  q.value <- tcc$stat$q.value
  PDEG <- sum(q.value < param_FDR)/nrow(data)
  r <- rank(result$p.value)
  auc <- AUC(rocdemo.sca(truth = trueDEG, data = -r))

  ###  Silhouette
  d <- 1 - cor(data.uni[,param_posi], method="spearman")
  as <- mean(silhouette(data.cl, d)[, "sil_width"])

  ###  output  ###
  hoge <- rbind(hoge, c(replicates, PDEG, as, auc))
}
output15 <- hoge

############################
##  18 vs. 18
############################
replicates <- 18

hoge <- NULL
data.cl <- c(rep(1, replicates), rep(2, replicates))
for(i in 1:iteration){
  data <- data.org
  set.seed(i)
  param_posi <- c(sample(1:param_G1, replicates), sample((param_G1+1):(param_G1+param_G2), replicates))
  print(c(replicates, i, param_posi))
  data <- data[,param_posi]              #subsetting

  ###  fraction of DEG with FDR  ###
  tcc <- new("TCC", data, data.cl)       #Constructing TCC class object
  tcc <- calcNormFactors(tcc, norm.method="tmm", test.method="edger",# Run DE analysis
           iteration=3, FDR=0.1, floorPDEG=0.05)# Run DE analysis
  tcc <- estimateDE(tcc, test.method="edger")# Run DE analysis
  result <- getResult(tcc, sort=FALSE)   #Getting DE results
  q.value <- tcc$stat$q.value
  PDEG <- sum(q.value < param_FDR)/nrow(data)
  r <- rank(result$p.value)
  auc <- AUC(rocdemo.sca(truth = trueDEG, data = -r))

  ###  Silhouette
  d <- 1 - cor(data.uni[,param_posi], method="spearman")
  as <- mean(silhouette(data.cl, d)[, "sil_width"])

  ###  output  ###
  hoge <- rbind(hoge, c(replicates, PDEG, as, auc))
}
output18 <- hoge

############################
##  21 vs. 21
############################
replicates <- 21

hoge <- NULL
data.cl <- c(rep(1, replicates), rep(2, replicates))
for(i in 1:iteration){
  data <- data.org
  set.seed(i)
  param_posi <- c(sample(1:param_G1, replicates), sample((param_G1+1):(param_G1+param_G2), replicates))
  print(c(replicates, i, param_posi))
  data <- data[,param_posi]              #subsetting

  ###  fraction of DEG with FDR  ###
  tcc <- new("TCC", data, data.cl)       #Constructing TCC class object
  tcc <- calcNormFactors(tcc, norm.method="tmm", test.method="edger",# Run DE analysis
           iteration=3, FDR=0.1, floorPDEG=0.05)# Run DE analysis
  tcc <- estimateDE(tcc, test.method="edger")# Run DE analysis
  result <- getResult(tcc, sort=FALSE)   #Getting DE results
  q.value <- tcc$stat$q.value
  PDEG <- sum(q.value < param_FDR)/nrow(data)
  r <- rank(result$p.value)
  auc <- AUC(rocdemo.sca(truth = trueDEG, data = -r))

  ###  Silhouette
  d <- 1 - cor(data.uni[,param_posi], method="spearman")
  as <- mean(silhouette(data.cl, d)[, "sil_width"])

  ###  output  ###
  hoge <- rbind(hoge, c(replicates, PDEG, as, auc))
}
output21 <- hoge

############################
##  24 vs. 24
############################
replicates <- 24

hoge <- NULL
data.cl <- c(rep(1, replicates), rep(2, replicates))
for(i in 1:iteration){
  data <- data.org
  set.seed(i)
  param_posi <- c(sample(1:param_G1, replicates), sample((param_G1+1):(param_G1+param_G2), replicates))
  print(c(replicates, i, param_posi))
  data <- data[,param_posi]              #subsetting

  ###  fraction of DEG with FDR  ###
  tcc <- new("TCC", data, data.cl)       #Constructing TCC class object
  tcc <- calcNormFactors(tcc, norm.method="tmm", test.method="edger",# Run DE analysis
           iteration=3, FDR=0.1, floorPDEG=0.05)# Run DE analysis
  tcc <- estimateDE(tcc, test.method="edger")# Run DE analysis
  result <- getResult(tcc, sort=FALSE)   #Getting DE results
  q.value <- tcc$stat$q.value
  PDEG <- sum(q.value < param_FDR)/nrow(data)
  r <- rank(result$p.value)
  auc <- AUC(rocdemo.sca(truth = trueDEG, data = -r))

  ###  Silhouette
  d <- 1 - cor(data.uni[,param_posi], method="spearman")
  as <- mean(silhouette(data.cl, d)[, "sil_width"])

  ###  output  ###
  hoge <- rbind(hoge, c(replicates, PDEG, as, auc))
}
output24 <- hoge

############################
##  27 vs. 27
############################
replicates <- 27

hoge <- NULL
data.cl <- c(rep(1, replicates), rep(2, replicates))
for(i in 1:iteration){
  data <- data.org
  set.seed(i)
  param_posi <- c(sample(1:param_G1, replicates), sample((param_G1+1):(param_G1+param_G2), replicates))
  print(c(replicates, i, param_posi))
  data <- data[,param_posi]              #subsetting

  ###  fraction of DEG with FDR  ###
  tcc <- new("TCC", data, data.cl)       #Constructing TCC class object
  tcc <- calcNormFactors(tcc, norm.method="tmm", test.method="edger",# Run DE analysis
           iteration=3, FDR=0.1, floorPDEG=0.05)# Run DE analysis
  tcc <- estimateDE(tcc, test.method="edger")# Run DE analysis
  result <- getResult(tcc, sort=FALSE)   #Getting DE results
  q.value <- tcc$stat$q.value
  PDEG <- sum(q.value < param_FDR)/nrow(data)
  r <- rank(result$p.value)
  auc <- AUC(rocdemo.sca(truth = trueDEG, data = -r))

  ###  Silhouette
  d <- 1 - cor(data.uni[,param_posi], method="spearman")
  as <- mean(silhouette(data.cl, d)[, "sil_width"])

  ###  output  ###
  hoge <- rbind(hoge, c(replicates, PDEG, as, auc))
}
output27 <- hoge

############################
##  30 vs. 30
############################
replicates <- 30

hoge <- NULL
data.cl <- c(rep(1, replicates), rep(2, replicates))
for(i in 1:iteration){
  data <- data.org
  set.seed(i)
  param_posi <- c(sample(1:param_G1, replicates), sample((param_G1+1):(param_G1+param_G2), replicates))
  print(c(replicates, i, param_posi))
  data <- data[,param_posi]              #subsetting

  ###  fraction of DEG with FDR  ###
  tcc <- new("TCC", data, data.cl)       #Constructing TCC class object
  tcc <- calcNormFactors(tcc, norm.method="tmm", test.method="edger",# Run DE analysis
           iteration=3, FDR=0.1, floorPDEG=0.05)# Run DE analysis
  tcc <- estimateDE(tcc, test.method="edger")# Run DE analysis
  result <- getResult(tcc, sort=FALSE)   #Getting DE results
  q.value <- tcc$stat$q.value
  PDEG <- sum(q.value < param_FDR)/nrow(data)
  r <- rank(result$p.value)
  auc <- AUC(rocdemo.sca(truth = trueDEG, data = -r))

  ###  Silhouette
  d <- 1 - cor(data.uni[,param_posi], method="spearman")
  as <- mean(silhouette(data.cl, d)[, "sil_width"])

  ###  output  ###
  hoge <- rbind(hoge, c(replicates, PDEG, as, auc))
}
output30 <- hoge

############################
##  output
############################
output
colMeans(output3)
colMeans(output6)
colMeans(output9)
colMeans(output12)
colMeans(output15)
colMeans(output18)
colMeans(output21)
colMeans(output24)
colMeans(output27)
colMeans(output30)

tmp <- rbind(output, output3, output6, output9, output12, output15, output18, 
             output21, output24, output27, output30)
out_f <- paste("result_Add2_", param_PDEG, ".txt", sep="")
write.table(tmp, out_f, sep="\t", append=F, quote=F, row.names=F, col.names=T)

############################
##  boxplot
############################
param_fig <- c(310, 310)
param_mar <- c(2, 2, 1, 0)


out_f <- paste("Add2a_", param_PDEG, ".png", sep="")
posi <- 2
hoge <- cbind(output3[,posi], output6[,posi], output9[,posi], output12[,posi], 
              output15[,posi], output18[,posi], output21[,posi], output24[,posi], 
              output27[,posi], output30[,posi])
colnames(hoge) <- c(3, 6, 9, 12, 15, 18, 21, 24, 27, 30)
dim(hoge)
png(out_f, pointsize=13, width=param_fig[1], height=param_fig[2])
par(mar=param_mar) 
boxplot(hoge, boxwex=0.8, col="gray")
grid(col="gray", lty="dotted")
dev.off()

out_f <- paste("Add2b_", param_PDEG, ".png", sep="")
posi <- 3
hoge <- cbind(output3[,posi], output6[,posi], output9[,posi], output12[,posi], 
              output15[,posi], output18[,posi], output21[,posi], output24[,posi], 
              output27[,posi], output30[,posi])
colnames(hoge) <- c(3, 6, 9, 12, 15, 18, 21, 24, 27, 30)
dim(hoge)
png(out_f, pointsize=13, width=param_fig[1], height=param_fig[2])
par(mar=param_mar) 
boxplot(hoge, boxwex=0.8, col="gray")
grid(col="gray", lty="dotted")
dev.off()

out_f <- paste("Add2c_", param_PDEG, ".png", sep="")
posi <- 4
hoge <- cbind(output3[,posi], output6[,posi], output9[,posi], output12[,posi], 
              output15[,posi], output18[,posi], output21[,posi], output24[,posi], 
              output27[,posi], output30[,posi])
colnames(hoge) <- c(3, 6, 9, 12, 15, 18, 21, 24, 27, 30)
dim(hoge)
png(out_f, pointsize=13, width=param_fig[1], height=param_fig[2])
par(mar=param_mar) 
boxplot(hoge, boxwex=0.8, col="gray")
grid(col="gray", lty="dotted")
dev.off()
