# Supplementary material for: Silhouette Scores for Arbitrary Defined Groups in Gene Expression Data and Insights into Differential Expression Results
Source: Biol Proced Online. 2018 Mar 1;20:5. doi: 10.1186/s12575-018-0067-8 (PMC5831220; doi:10.1186/s12575-018-0067-8)
Supplement: Supplementary file 10 — R-codes for analyses. This zipped file includes a total of 23 R-code files. Results can be obtained by executing scripts in the order of the serial numbers XX in the filename “rcode_XX_...” Note that two files (“rcode_08_Add6_pre.R” and “rcode_10_Add7_pre.R”) must be executed using R ver. 3.1.3 (affy ver. 1.44.0) instead of R ver. 3.3.2 (affy ver. 1.52.0). (ZIP 33 kb) [file 12575_2018_67_MOESM10_ESM.zip › Additional10/rcode_04_Fig3b_pre.R]

library(TCC)
library(cluster)
iteration <- 100
param_FDR <- 0.1
replicates <- 3

#######################################
###  generation of simulation data  ###
#######################################
param_PDEG <- 0.05
param_G1 <- 40                         #Number of samples for group1 or A
param_G2 <- 40                         #Number of samples for group2 or B
set.seed(1005)
tcc <- simulateReadCounts(Ngene=10000,
             PDEG=param_PDEG,
             DEG.assign=c(0.5, 0.5),
             DEG.foldchange=c(4, 4),
             replicates=c(param_G1, param_G2))
tcc <- filterLowCountGenes(tcc)
trueDEG <- as.numeric(tcc$simulation$trueDEG != 0)
data <- tcc$count
dim(data)
data.org <- data
data.uni <- unique(data)
dim(data.uni)

hoge <- NULL
data.cl <- c(rep(1, replicates), rep(2, replicates))
for(i in 1:iteration){
  data <- data.org
  set.seed(i)
  param_posi <- c(sample(1:param_G1, replicates), sample((param_G1+1):(param_G1+param_G2), replicates))
  print(c(replicates, i, param_posi))
  data <- data[,param_posi]              #subsetting

  ###  fraction of DEG with FDR  ###
  tcc <- new("TCC", data, data.cl)       #Constructing TCC class object
  tcc <- calcNormFactors(tcc, norm.method="tmm", test.method="edger",# Run DE analysis
           iteration=3, FDR=0.1, floorPDEG=0.05)# Run DE analysis
  tcc <- estimateDE(tcc, test.method="edger")# Run DE analysis
  result <- getResult(tcc, sort=FALSE)   #Getting DE results
  q.value <- tcc$stat$q.value
  PDEG <- sum(q.value < param_FDR)/nrow(data)
  r <- rank(result$p.value)
  auc <- AUC(rocdemo.sca(truth = trueDEG, data = -r))

  ###  Silhouette
  d <- 1 - cor(data.uni[,param_posi], method="spearman")
  as <- mean(silhouette(data.cl, d)[, "sil_width"])

  ###  output  ###
  hoge <- rbind(hoge, c(replicates, PDEG, as, auc))
}
output005 <- hoge

#######################################
###  generation of simulation data  ###
#######################################
param_PDEG <- 0.10
param_G1 <- 40                         #Number of samples for group1 or A
param_G2 <- 40                         #Number of samples for group2 or B
set.seed(1005)
tcc <- simulateReadCounts(Ngene=10000,
             PDEG=param_PDEG,
             DEG.assign=c(0.5, 0.5),
             DEG.foldchange=c(4, 4),
             replicates=c(param_G1, param_G2))
tcc <- filterLowCountGenes(tcc)
trueDEG <- as.numeric(tcc$simulation$trueDEG != 0)
data <- tcc$count
dim(data)
data.org <- data
data.uni <- unique(data)
dim(data.uni)

hoge <- NULL
data.cl <- c(rep(1, replicates), rep(2, replicates))
for(i in 1:iteration){
  data <- data.org
  set.seed(i)
  param_posi <- c(sample(1:param_G1, replicates), sample((param_G1+1):(param_G1+param_G2), replicates))
  print(c(replicates, i, param_posi))
  data <- data[,param_posi]              #subsetting

  ###  fraction of DEG with FDR  ###
  tcc <- new("TCC", data, data.cl)       #Constructing TCC class object
  tcc <- calcNormFactors(tcc, norm.method="tmm", test.method="edger",# Run DE analysis
           iteration=3, FDR=0.1, floorPDEG=0.05)# Run DE analysis
  tcc <- estimateDE(tcc, test.method="edger")# Run DE analysis
  result <- getResult(tcc, sort=FALSE)   #Getting DE results
  q.value <- tcc$stat$q.value
  PDEG <- sum(q.value < param_FDR)/nrow(data)
  r <- rank(result$p.value)
  auc <- AUC(rocdemo.sca(truth = trueDEG, data = -r))

  ###  Silhouette
  d <- 1 - cor(data.uni[,param_posi], method="spearman")
  as <- mean(silhouette(data.cl, d)[, "sil_width"])

  ###  output  ###
  hoge <- rbind(hoge, c(replicates, PDEG, as, auc))
}
output010 <- hoge

#######################################
###  generation of simulation data  ###
#######################################
param_PDEG <- 0.15
param_G1 <- 40                         #Number of samples for group1 or A
param_G2 <- 40                         #Number of samples for group2 or B
set.seed(1005)
tcc <- simulateReadCounts(Ngene=10000,
             PDEG=param_PDEG,
             DEG.assign=c(0.5, 0.5),
             DEG.foldchange=c(4, 4),
             replicates=c(param_G1, param_G2))
tcc <- filterLowCountGenes(tcc)
trueDEG <- as.numeric(tcc$simulation$trueDEG != 0)
data <- tcc$count
dim(data)
data.org <- data
data.uni <- unique(data)
dim(data.uni)

hoge <- NULL
data.cl <- c(rep(1, replicates), rep(2, replicates))
for(i in 1:iteration){
  data <- data.org
  set.seed(i)
  param_posi <- c(sample(1:param_G1, replicates), sample((param_G1+1):(param_G1+param_G2), replicates))
  print(c(replicates, i, param_posi))
  data <- data[,param_posi]              #subsetting

  ###  fraction of DEG with FDR  ###
  tcc <- new("TCC", data, data.cl)       #Constructing TCC class object
  tcc <- calcNormFactors(tcc, norm.method="tmm", test.method="edger",# Run DE analysis
           iteration=3, FDR=0.1, floorPDEG=0.05)# Run DE analysis
  tcc <- estimateDE(tcc, test.method="edger")# Run DE analysis
  result <- getResult(tcc, sort=FALSE)   #Getting DE results
  q.value <- tcc$stat$q.value
  PDEG <- sum(q.value < param_FDR)/nrow(data)
  r <- rank(result$p.value)
  auc <- AUC(rocdemo.sca(truth = trueDEG, data = -r))

  ###  Silhouette
  d <- 1 - cor(data.uni[,param_posi], method="spearman")
  as <- mean(silhouette(data.cl, d)[, "sil_width"])

  ###  output  ###
  hoge <- rbind(hoge, c(replicates, PDEG, as, auc))
}
output015 <- hoge

#######################################
###  generation of simulation data  ###
#######################################
param_PDEG <- 0.20
param_G1 <- 40                         #Number of samples for group1 or A
param_G2 <- 40                         #Number of samples for group2 or B
set.seed(1005)
tcc <- simulateReadCounts(Ngene=10000,
             PDEG=param_PDEG,
             DEG.assign=c(0.5, 0.5),
             DEG.foldchange=c(4, 4),
             replicates=c(param_G1, param_G2))
tcc <- filterLowCountGenes(tcc)
trueDEG <- as.numeric(tcc$simulation$trueDEG != 0)
data <- tcc$count
dim(data)
data.org <- data
data.uni <- unique(data)
dim(data.uni)

hoge <- NULL
data.cl <- c(rep(1, replicates), rep(2, replicates))
for(i in 1:iteration){
  data <- data.org
  set.seed(i)
  param_posi <- c(sample(1:param_G1, replicates), sample((param_G1+1):(param_G1+param_G2), replicates))
  print(c(replicates, i, param_posi))
  data <- data[,param_posi]              #subsetting

  ###  fraction of DEG with FDR  ###
  tcc <- new("TCC", data, data.cl)       #Constructing TCC class object
  tcc <- calcNormFactors(tcc, norm.method="tmm", test.method="edger",# Run DE analysis
           iteration=3, FDR=0.1, floorPDEG=0.05)# Run DE analysis
  tcc <- estimateDE(tcc, test.method="edger")# Run DE analysis
  result <- getResult(tcc, sort=FALSE)   #Getting DE results
  q.value <- tcc$stat$q.value
  PDEG <- sum(q.value < param_FDR)/nrow(data)
  r <- rank(result$p.value)
  auc <- AUC(rocdemo.sca(truth = trueDEG, data = -r))

  ###  Silhouette
  d <- 1 - cor(data.uni[,param_posi], method="spearman")
  as <- mean(silhouette(data.cl, d)[, "sil_width"])

  ###  output  ###
  hoge <- rbind(hoge, c(replicates, PDEG, as, auc))
}
output020 <- hoge

#######################################
###  generation of simulation data  ###
#######################################
param_PDEG <- 0.25
param_G1 <- 40                         #Number of samples for group1 or A
param_G2 <- 40                         #Number of samples for group2 or B
set.seed(1005)
tcc <- simulateReadCounts(Ngene=10000,
             PDEG=param_PDEG,
             DEG.assign=c(0.5, 0.5),
             DEG.foldchange=c(4, 4),
             replicates=c(param_G1, param_G2))
tcc <- filterLowCountGenes(tcc)
trueDEG <- as.numeric(tcc$simulation$trueDEG != 0)
data <- tcc$count
dim(data)
data.org <- data
data.uni <- unique(data)
dim(data.uni)

hoge <- NULL
data.cl <- c(rep(1, replicates), rep(2, replicates))
for(i in 1:iteration){
  data <- data.org
  set.seed(i)
  param_posi <- c(sample(1:param_G1, replicates), sample((param_G1+1):(param_G1+param_G2), replicates))
  print(c(replicates, i, param_posi))
  data <- data[,param_posi]              #subsetting

  ###  fraction of DEG with FDR  ###
  tcc <- new("TCC", data, data.cl)       #Constructing TCC class object
  tcc <- calcNormFactors(tcc, norm.method="tmm", test.method="edger",# Run DE analysis
           iteration=3, FDR=0.1, floorPDEG=0.05)# Run DE analysis
  tcc <- estimateDE(tcc, test.method="edger")# Run DE analysis
  result <- getResult(tcc, sort=FALSE)   #Getting DE results
  q.value <- tcc$stat$q.value
  PDEG <- sum(q.value < param_FDR)/nrow(data)
  r <- rank(result$p.value)
  auc <- AUC(rocdemo.sca(truth = trueDEG, data = -r))

  ###  Silhouette
  d <- 1 - cor(data.uni[,param_posi], method="spearman")
  as <- mean(silhouette(data.cl, d)[, "sil_width"])

  ###  output  ###
  hoge <- rbind(hoge, c(replicates, PDEG, as, auc))
}
output025 <- hoge

#######################################
###  generation of simulation data  ###
#######################################
param_PDEG <- 0.30
param_G1 <- 40                         #Number of samples for group1 or A
param_G2 <- 40                         #Number of samples for group2 or B
set.seed(1005)
tcc <- simulateReadCounts(Ngene=10000,
             PDEG=param_PDEG,
             DEG.assign=c(0.5, 0.5),
             DEG.foldchange=c(4, 4),
             replicates=c(param_G1, param_G2))
tcc <- filterLowCountGenes(tcc)
trueDEG <- as.numeric(tcc$simulation$trueDEG != 0)
data <- tcc$count
dim(data)
data.org <- data
data.uni <- unique(data)
dim(data.uni)

hoge <- NULL
data.cl <- c(rep(1, replicates), rep(2, replicates))
for(i in 1:iteration){
  data <- data.org
  set.seed(i)
  param_posi <- c(sample(1:param_G1, replicates), sample((param_G1+1):(param_G1+param_G2), replicates))
  print(c(replicates, i, param_posi))
  data <- data[,param_posi]              #subsetting

  ###  fraction of DEG with FDR  ###
  tcc <- new("TCC", data, data.cl)       #Constructing TCC class object
  tcc <- calcNormFactors(tcc, norm.method="tmm", test.method="edger",# Run DE analysis
           iteration=3, FDR=0.1, floorPDEG=0.05)# Run DE analysis
  tcc <- estimateDE(tcc, test.method="edger")# Run DE analysis
  result <- getResult(tcc, sort=FALSE)   #Getting DE results
  q.value <- tcc$stat$q.value
  PDEG <- sum(q.value < param_FDR)/nrow(data)
  r <- rank(result$p.value)
  auc <- AUC(rocdemo.sca(truth = trueDEG, data = -r))

  ###  Silhouette
  d <- 1 - cor(data.uni[,param_posi], method="spearman")
  as <- mean(silhouette(data.cl, d)[, "sil_width"])

  ###  output  ###
  hoge <- rbind(hoge, c(replicates, PDEG, as, auc))
}
output030 <- hoge

#######################################
###  generation of simulation data  ###
#######################################
param_PDEG <- 0.35
param_G1 <- 40                         #Number of samples for group1 or A
param_G2 <- 40                         #Number of samples for group2 or B
set.seed(1005)
tcc <- simulateReadCounts(Ngene=10000,
             PDEG=param_PDEG,
             DEG.assign=c(0.5, 0.5),
             DEG.foldchange=c(4, 4),
             replicates=c(param_G1, param_G2))
tcc <- filterLowCountGenes(tcc)
trueDEG <- as.numeric(tcc$simulation$trueDEG != 0)
data <- tcc$count
dim(data)
data.org <- data
data.uni <- unique(data)
dim(data.uni)

hoge <- NULL
data.cl <- c(rep(1, replicates), rep(2, replicates))
for(i in 1:iteration){
  data <- data.org
  set.seed(i)
  param_posi <- c(sample(1:param_G1, replicates), sample((param_G1+1):(param_G1+param_G2), replicates))
  print(c(replicates, i, param_posi))
  data <- data[,param_posi]              #subsetting

  ###  fraction of DEG with FDR  ###
  tcc <- new("TCC", data, data.cl)       #Constructing TCC class object
  tcc <- calcNormFactors(tcc, norm.method="tmm", test.method="edger",# Run DE analysis
           iteration=3, FDR=0.1, floorPDEG=0.05)# Run DE analysis
  tcc <- estimateDE(tcc, test.method="edger")# Run DE analysis
  result <- getResult(tcc, sort=FALSE)   #Getting DE results
  q.value <- tcc$stat$q.value
  PDEG <- sum(q.value < param_FDR)/nrow(data)
  r <- rank(result$p.value)
  auc <- AUC(rocdemo.sca(truth = trueDEG, data = -r))

  ###  Silhouette
  d <- 1 - cor(data.uni[,param_posi], method="spearman")
  as <- mean(silhouette(data.cl, d)[, "sil_width"])

  ###  output  ###
  hoge <- rbind(hoge, c(replicates, PDEG, as, auc))
}
output035 <- hoge

#######################################
###  generation of simulation data  ###
#######################################
param_PDEG <- 0.40
param_G1 <- 40                         #Number of samples for group1 or A
param_G2 <- 40                         #Number of samples for group2 or B
set.seed(1005)
tcc <- simulateReadCounts(Ngene=10000,
             PDEG=param_PDEG,
             DEG.assign=c(0.5, 0.5),
             DEG.foldchange=c(4, 4),
             replicates=c(param_G1, param_G2))
tcc <- filterLowCountGenes(tcc)
trueDEG <- as.numeric(tcc$simulation$trueDEG != 0)
data <- tcc$count
dim(data)
data.org <- data
data.uni <- unique(data)
dim(data.uni)

hoge <- NULL
data.cl <- c(rep(1, replicates), rep(2, replicates))
for(i in 1:iteration){
  data <- data.org
  set.seed(i)
  param_posi <- c(sample(1:param_G1, replicates), sample((param_G1+1):(param_G1+param_G2), replicates))
  print(c(replicates, i, param_posi))
  data <- data[,param_posi]              #subsetting

  ###  fraction of DEG with FDR  ###
  tcc <- new("TCC", data, data.cl)       #Constructing TCC class object
  tcc <- calcNormFactors(tcc, norm.method="tmm", test.method="edger",# Run DE analysis
           iteration=3, FDR=0.1, floorPDEG=0.05)# Run DE analysis
  tcc <- estimateDE(tcc, test.method="edger")# Run DE analysis
  result <- getResult(tcc, sort=FALSE)   #Getting DE results
  q.value <- tcc$stat$q.value
  PDEG <- sum(q.value < param_FDR)/nrow(data)
  r <- rank(result$p.value)
  auc <- AUC(rocdemo.sca(truth = trueDEG, data = -r))

  ###  Silhouette
  d <- 1 - cor(data.uni[,param_posi], method="spearman")
  as <- mean(silhouette(data.cl, d)[, "sil_width"])

  ###  output  ###
  hoge <- rbind(hoge, c(replicates, PDEG, as, auc))
}
output040 <- hoge

#######################################
###  generation of simulation data  ###
#######################################
param_PDEG <- 0.45
param_G1 <- 40                         #Number of samples for group1 or A
param_G2 <- 40                         #Number of samples for group2 or B
set.seed(1005)
tcc <- simulateReadCounts(Ngene=10000,
             PDEG=param_PDEG,
             DEG.assign=c(0.5, 0.5),
             DEG.foldchange=c(4, 4),
             replicates=c(param_G1, param_G2))
tcc <- filterLowCountGenes(tcc)
trueDEG <- as.numeric(tcc$simulation$trueDEG != 0)
data <- tcc$count
dim(data)
data.org <- data
data.uni <- unique(data)
dim(data.uni)

hoge <- NULL
data.cl <- c(rep(1, replicates), rep(2, replicates))
for(i in 1:iteration){
  data <- data.org
  set.seed(i)
  param_posi <- c(sample(1:param_G1, replicates), sample((param_G1+1):(param_G1+param_G2), replicates))
  print(c(replicates, i, param_posi))
  data <- data[,param_posi]              #subsetting

  ###  fraction of DEG with FDR  ###
  tcc <- new("TCC", data, data.cl)       #Constructing TCC class object
  tcc <- calcNormFactors(tcc, norm.method="tmm", test.method="edger",# Run DE analysis
           iteration=3, FDR=0.1, floorPDEG=0.05)# Run DE analysis
  tcc <- estimateDE(tcc, test.method="edger")# Run DE analysis
  result <- getResult(tcc, sort=FALSE)   #Getting DE results
  q.value <- tcc$stat$q.value
  PDEG <- sum(q.value < param_FDR)/nrow(data)
  r <- rank(result$p.value)
  auc <- AUC(rocdemo.sca(truth = trueDEG, data = -r))

  ###  Silhouette
  d <- 1 - cor(data.uni[,param_posi], method="spearman")
  as <- mean(silhouette(data.cl, d)[, "sil_width"])

  ###  output  ###
  hoge <- rbind(hoge, c(replicates, PDEG, as, auc))
}
output045 <- hoge

#######################################
###  generation of simulation data  ###
#######################################
param_PDEG <- 0.50
param_G1 <- 40                         #Number of samples for group1 or A
param_G2 <- 40                         #Number of samples for group2 or B
set.seed(1005)
tcc <- simulateReadCounts(Ngene=10000,
             PDEG=param_PDEG,
             DEG.assign=c(0.5, 0.5),
             DEG.foldchange=c(4, 4),
             replicates=c(param_G1, param_G2))
tcc <- filterLowCountGenes(tcc)
trueDEG <- as.numeric(tcc$simulation$trueDEG != 0)
data <- tcc$count
dim(data)
data.org <- data
data.uni <- unique(data)
dim(data.uni)

hoge <- NULL
data.cl <- c(rep(1, replicates), rep(2, replicates))
for(i in 1:iteration){
  data <- data.org
  set.seed(i)
  param_posi <- c(sample(1:param_G1, replicates), sample((param_G1+1):(param_G1+param_G2), replicates))
  print(c(replicates, i, param_posi))
  data <- data[,param_posi]              #subsetting

  ###  fraction of DEG with FDR  ###
  tcc <- new("TCC", data, data.cl)       #Constructing TCC class object
  tcc <- calcNormFactors(tcc, norm.method="tmm", test.method="edger",# Run DE analysis
           iteration=3, FDR=0.1, floorPDEG=0.05)# Run DE analysis
  tcc <- estimateDE(tcc, test.method="edger")# Run DE analysis
  result <- getResult(tcc, sort=FALSE)   #Getting DE results
  q.value <- tcc$stat$q.value
  PDEG <- sum(q.value < param_FDR)/nrow(data)
  r <- rank(result$p.value)
  auc <- AUC(rocdemo.sca(truth = trueDEG, data = -r))

  ###  Silhouette
  d <- 1 - cor(data.uni[,param_posi], method="spearman")
  as <- mean(silhouette(data.cl, d)[, "sil_width"])

  ###  output  ###
  hoge <- rbind(hoge, c(replicates, PDEG, as, auc))
}
output050 <- hoge

#######################################
###  generation of simulation data  ###
#######################################
param_PDEG <- 0.55
param_G1 <- 40                         #Number of samples for group1 or A
param_G2 <- 40                         #Number of samples for group2 or B
set.seed(1005)
tcc <- simulateReadCounts(Ngene=10000,
             PDEG=param_PDEG,
             DEG.assign=c(0.5, 0.5),
             DEG.foldchange=c(4, 4),
             replicates=c(param_G1, param_G2))
tcc <- filterLowCountGenes(tcc)
trueDEG <- as.numeric(tcc$simulation$trueDEG != 0)
data <- tcc$count
dim(data)
data.org <- data
data.uni <- unique(data)
dim(data.uni)

hoge <- NULL
data.cl <- c(rep(1, replicates), rep(2, replicates))
for(i in 1:iteration){
  data <- data.org
  set.seed(i)
  param_posi <- c(sample(1:param_G1, replicates), sample((param_G1+1):(param_G1+param_G2), replicates))
  print(c(replicates, i, param_posi))
  data <- data[,param_posi]              #subsetting

  ###  fraction of DEG with FDR  ###
  tcc <- new("TCC", data, data.cl)       #Constructing TCC class object
  tcc <- calcNormFactors(tcc, norm.method="tmm", test.method="edger",# Run DE analysis
           iteration=3, FDR=0.1, floorPDEG=0.05)# Run DE analysis
  tcc <- estimateDE(tcc, test.method="edger")# Run DE analysis
  result <- getResult(tcc, sort=FALSE)   #Getting DE results
  q.value <- tcc$stat$q.value
  PDEG <- sum(q.value < param_FDR)/nrow(data)
  r <- rank(result$p.value)
  auc <- AUC(rocdemo.sca(truth = trueDEG, data = -r))

  ###  Silhouette
  d <- 1 - cor(data.uni[,param_posi], method="spearman")
  as <- mean(silhouette(data.cl, d)[, "sil_width"])

  ###  output  ###
  hoge <- rbind(hoge, c(replicates, PDEG, as, auc))
}
output055 <- hoge

#######################################
###  generation of simulation data  ###
#######################################
param_PDEG <- 0.60
param_G1 <- 40                         #Number of samples for group1 or A
param_G2 <- 40                         #Number of samples for group2 or B
set.seed(1005)
tcc <- simulateReadCounts(Ngene=10000,
             PDEG=param_PDEG,
             DEG.assign=c(0.5, 0.5),
             DEG.foldchange=c(4, 4),
             replicates=c(param_G1, param_G2))
tcc <- filterLowCountGenes(tcc)
trueDEG <- as.numeric(tcc$simulation$trueDEG != 0)
data <- tcc$count
dim(data)
data.org <- data
data.uni <- unique(data)
dim(data.uni)

hoge <- NULL
data.cl <- c(rep(1, replicates), rep(2, replicates))
for(i in 1:iteration){
  data <- data.org
  set.seed(i)
  param_posi <- c(sample(1:param_G1, replicates), sample((param_G1+1):(param_G1+param_G2), replicates))
  print(c(replicates, i, param_posi))
  data <- data[,param_posi]              #subsetting

  ###  fraction of DEG with FDR  ###
  tcc <- new("TCC", data, data.cl)       #Constructing TCC class object
  tcc <- calcNormFactors(tcc, norm.method="tmm", test.method="edger",# Run DE analysis
           iteration=3, FDR=0.1, floorPDEG=0.05)# Run DE analysis
  tcc <- estimateDE(tcc, test.method="edger")# Run DE analysis
  result <- getResult(tcc, sort=FALSE)   #Getting DE results
  q.value <- tcc$stat$q.value
  PDEG <- sum(q.value < param_FDR)/nrow(data)
  r <- rank(result$p.value)
  auc <- AUC(rocdemo.sca(truth = trueDEG, data = -r))

  ###  Silhouette
  d <- 1 - cor(data.uni[,param_posi], method="spearman")
  as <- mean(silhouette(data.cl, d)[, "sil_width"])

  ###  output  ###
  hoge <- rbind(hoge, c(replicates, PDEG, as, auc))
}
output060 <- hoge

#######################################
###  generation of simulation data  ###
#######################################
param_PDEG <- 0.65
param_G1 <- 40                         #Number of samples for group1 or A
param_G2 <- 40                         #Number of samples for group2 or B
set.seed(1005)
tcc <- simulateReadCounts(Ngene=10000,
             PDEG=param_PDEG,
             DEG.assign=c(0.5, 0.5),
             DEG.foldchange=c(4, 4),
             replicates=c(param_G1, param_G2))
tcc <- filterLowCountGenes(tcc)
trueDEG <- as.numeric(tcc$simulation$trueDEG != 0)
data <- tcc$count
dim(data)
data.org <- data
data.uni <- unique(data)
dim(data.uni)

hoge <- NULL
data.cl <- c(rep(1, replicates), rep(2, replicates))
for(i in 1:iteration){
  data <- data.org
  set.seed(i)
  param_posi <- c(sample(1:param_G1, replicates), sample((param_G1+1):(param_G1+param_G2), replicates))
  print(c(replicates, i, param_posi))
  data <- data[,param_posi]              #subsetting

  ###  fraction of DEG with FDR  ###
  tcc <- new("TCC", data, data.cl)       #Constructing TCC class object
  tcc <- calcNormFactors(tcc, norm.method="tmm", test.method="edger",# Run DE analysis
           iteration=3, FDR=0.1, floorPDEG=0.05)# Run DE analysis
  tcc <- estimateDE(tcc, test.method="edger")# Run DE analysis
  result <- getResult(tcc, sort=FALSE)   #Getting DE results
  q.value <- tcc$stat$q.value
  PDEG <- sum(q.value < param_FDR)/nrow(data)
  r <- rank(result$p.value)
  auc <- AUC(rocdemo.sca(truth = trueDEG, data = -r))

  ###  Silhouette
  d <- 1 - cor(data.uni[,param_posi], method="spearman")
  as <- mean(silhouette(data.cl, d)[, "sil_width"])

  ###  output  ###
  hoge <- rbind(hoge, c(replicates, PDEG, as, auc))
}
output065 <- hoge

#######################################
###  generation of simulation data  ###
#######################################
param_PDEG <- 0.70
param_G1 <- 40                         #Number of samples for group1 or A
param_G2 <- 40                         #Number of samples for group2 or B
set.seed(1005)
tcc <- simulateReadCounts(Ngene=10000,
             PDEG=param_PDEG,
             DEG.assign=c(0.5, 0.5),
             DEG.foldchange=c(4, 4),
             replicates=c(param_G1, param_G2))
tcc <- filterLowCountGenes(tcc)
trueDEG <- as.numeric(tcc$simulation$trueDEG != 0)
data <- tcc$count
dim(data)
data.org <- data
data.uni <- unique(data)
dim(data.uni)

hoge <- NULL
data.cl <- c(rep(1, replicates), rep(2, replicates))
for(i in 1:iteration){
  data <- data.org
  set.seed(i)
  param_posi <- c(sample(1:param_G1, replicates), sample((param_G1+1):(param_G1+param_G2), replicates))
  print(c(replicates, i, param_posi))
  data <- data[,param_posi]              #subsetting

  ###  fraction of DEG with FDR  ###
  tcc <- new("TCC", data, data.cl)       #Constructing TCC class object
  tcc <- calcNormFactors(tcc, norm.method="tmm", test.method="edger",# Run DE analysis
           iteration=3, FDR=0.1, floorPDEG=0.05)# Run DE analysis
  tcc <- estimateDE(tcc, test.method="edger")# Run DE analysis
  result <- getResult(tcc, sort=FALSE)   #Getting DE results
  q.value <- tcc$stat$q.value
  PDEG <- sum(q.value < param_FDR)/nrow(data)
  r <- rank(result$p.value)
  auc <- AUC(rocdemo.sca(truth = trueDEG, data = -r))

  ###  Silhouette
  d <- 1 - cor(data.uni[,param_posi], method="spearman")
  as <- mean(silhouette(data.cl, d)[, "sil_width"])

  ###  output  ###
  hoge <- rbind(hoge, c(replicates, PDEG, as, auc))
}
output070 <- hoge

#######################################
###  generation of simulation data  ###
#######################################
param_PDEG <- 0.75
param_G1 <- 40                         #Number of samples for group1 or A
param_G2 <- 40                         #Number of samples for group2 or B
set.seed(1005)
tcc <- simulateReadCounts(Ngene=10000,
             PDEG=param_PDEG,
             DEG.assign=c(0.5, 0.5),
             DEG.foldchange=c(4, 4),
             replicates=c(param_G1, param_G2))
tcc <- filterLowCountGenes(tcc)
trueDEG <- as.numeric(tcc$simulation$trueDEG != 0)
data <- tcc$count
dim(data)
data.org <- data
data.uni <- unique(data)
dim(data.uni)

hoge <- NULL
data.cl <- c(rep(1, replicates), rep(2, replicates))
for(i in 1:iteration){
  data <- data.org
  set.seed(i)
  param_posi <- c(sample(1:param_G1, replicates), sample((param_G1+1):(param_G1+param_G2), replicates))
  print(c(replicates, i, param_posi))
  data <- data[,param_posi]              #subsetting

  ###  fraction of DEG with FDR  ###
  tcc <- new("TCC", data, data.cl)       #Constructing TCC class object
  tcc <- calcNormFactors(tcc, norm.method="tmm", test.method="edger",# Run DE analysis
           iteration=3, FDR=0.1, floorPDEG=0.05)# Run DE analysis
  tcc <- estimateDE(tcc, test.method="edger")# Run DE analysis
  result <- getResult(tcc, sort=FALSE)   #Getting DE results
  q.value <- tcc$stat$q.value
  PDEG <- sum(q.value < param_FDR)/nrow(data)
  r <- rank(result$p.value)
  auc <- AUC(rocdemo.sca(truth = trueDEG, data = -r))

  ###  Silhouette
  d <- 1 - cor(data.uni[,param_posi], method="spearman")
  as <- mean(silhouette(data.cl, d)[, "sil_width"])

  ###  output  ###
  hoge <- rbind(hoge, c(replicates, PDEG, as, auc))
}
output075 <- hoge

#######################################
###  generation of simulation data  ###
#######################################
param_PDEG <- 0.80
param_G1 <- 40                         #Number of samples for group1 or A
param_G2 <- 40                         #Number of samples for group2 or B
set.seed(1005)
tcc <- simulateReadCounts(Ngene=10000,
             PDEG=param_PDEG,
             DEG.assign=c(0.5, 0.5),
             DEG.foldchange=c(4, 4),
             replicates=c(param_G1, param_G2))
tcc <- filterLowCountGenes(tcc)
trueDEG <- as.numeric(tcc$simulation$trueDEG != 0)
data <- tcc$count
dim(data)
data.org <- data
data.uni <- unique(data)
dim(data.uni)

hoge <- NULL
data.cl <- c(rep(1, replicates), rep(2, replicates))
for(i in 1:iteration){
  data <- data.org
  set.seed(i)
  param_posi <- c(sample(1:param_G1, replicates), sample((param_G1+1):(param_G1+param_G2), replicates))
  print(c(replicates, i, param_posi))
  data <- data[,param_posi]              #subsetting

  ###  fraction of DEG with FDR  ###
  tcc <- new("TCC", data, data.cl)       #Constructing TCC class object
  tcc <- calcNormFactors(tcc, norm.method="tmm", test.method="edger",# Run DE analysis
           iteration=3, FDR=0.1, floorPDEG=0.05)# Run DE analysis
  tcc <- estimateDE(tcc, test.method="edger")# Run DE analysis
  result <- getResult(tcc, sort=FALSE)   #Getting DE results
  q.value <- tcc$stat$q.value
  PDEG <- sum(q.value < param_FDR)/nrow(data)
  r <- rank(result$p.value)
  auc <- AUC(rocdemo.sca(truth = trueDEG, data = -r))

  ###  Silhouette
  d <- 1 - cor(data.uni[,param_posi], method="spearman")
  as <- mean(silhouette(data.cl, d)[, "sil_width"])

  ###  output  ###
  hoge <- rbind(hoge, c(replicates, PDEG, as, auc))
}
output080 <- hoge

#######################################
###  generation of simulation data  ###
#######################################
param_PDEG <- 0.85
param_G1 <- 40                         #Number of samples for group1 or A
param_G2 <- 40                         #Number of samples for group2 or B
set.seed(1005)
tcc <- simulateReadCounts(Ngene=10000,
             PDEG=param_PDEG,
             DEG.assign=c(0.5, 0.5),
             DEG.foldchange=c(4, 4),
             replicates=c(param_G1, param_G2))
tcc <- filterLowCountGenes(tcc)
trueDEG <- as.numeric(tcc$simulation$trueDEG != 0)
data <- tcc$count
dim(data)
data.org <- data
data.uni <- unique(data)
dim(data.uni)

hoge <- NULL
data.cl <- c(rep(1, replicates), rep(2, replicates))
for(i in 1:iteration){
  data <- data.org
  set.seed(i)
  param_posi <- c(sample(1:param_G1, replicates), sample((param_G1+1):(param_G1+param_G2), replicates))
  print(c(replicates, i, param_posi))
  data <- data[,param_posi]              #subsetting

  ###  fraction of DEG with FDR  ###
  tcc <- new("TCC", data, data.cl)       #Constructing TCC class object
  tcc <- calcNormFactors(tcc, norm.method="tmm", test.method="edger",# Run DE analysis
           iteration=3, FDR=0.1, floorPDEG=0.05)# Run DE analysis
  tcc <- estimateDE(tcc, test.method="edger")# Run DE analysis
  result <- getResult(tcc, sort=FALSE)   #Getting DE results
  q.value <- tcc$stat$q.value
  PDEG <- sum(q.value < param_FDR)/nrow(data)
  r <- rank(result$p.value)
  auc <- AUC(rocdemo.sca(truth = trueDEG, data = -r))

  ###  Silhouette
  d <- 1 - cor(data.uni[,param_posi], method="spearman")
  as <- mean(silhouette(data.cl, d)[, "sil_width"])

  ###  output  ###
  hoge <- rbind(hoge, c(replicates, PDEG, as, auc))
}
output085 <- hoge

#######################################
###  generation of simulation data  ###
#######################################
param_PDEG <- 0.90
param_G1 <- 40                         #Number of samples for group1 or A
param_G2 <- 40                         #Number of samples for group2 or B
set.seed(1005)
tcc <- simulateReadCounts(Ngene=10000,
             PDEG=param_PDEG,
             DEG.assign=c(0.5, 0.5),
             DEG.foldchange=c(4, 4),
             replicates=c(param_G1, param_G2))
tcc <- filterLowCountGenes(tcc)
trueDEG <- as.numeric(tcc$simulation$trueDEG != 0)
data <- tcc$count
dim(data)
data.org <- data
data.uni <- unique(data)
dim(data.uni)

hoge <- NULL
data.cl <- c(rep(1, replicates), rep(2, replicates))
for(i in 1:iteration){
  data <- data.org
  set.seed(i)
  param_posi <- c(sample(1:param_G1, replicates), sample((param_G1+1):(param_G1+param_G2), replicates))
  print(c(replicates, i, param_posi))
  data <- data[,param_posi]              #subsetting

  ###  fraction of DEG with FDR  ###
  tcc <- new("TCC", data, data.cl)       #Constructing TCC class object
  tcc <- calcNormFactors(tcc, norm.method="tmm", test.method="edger",# Run DE analysis
           iteration=3, FDR=0.1, floorPDEG=0.05)# Run DE analysis
  tcc <- estimateDE(tcc, test.method="edger")# Run DE analysis
  result <- getResult(tcc, sort=FALSE)   #Getting DE results
  q.value <- tcc$stat$q.value
  PDEG <- sum(q.value < param_FDR)/nrow(data)
  r <- rank(result$p.value)
  auc <- AUC(rocdemo.sca(truth = trueDEG, data = -r))

  ###  Silhouette
  d <- 1 - cor(data.uni[,param_posi], method="spearman")
  as <- mean(silhouette(data.cl, d)[, "sil_width"])

  ###  output  ###
  hoge <- rbind(hoge, c(replicates, PDEG, as, auc))
}
output090 <- hoge

#######################################
###  generation of simulation data  ###
#######################################
param_PDEG <- 0.95
param_G1 <- 40                         #Number of samples for group1 or A
param_G2 <- 40                         #Number of samples for group2 or B
set.seed(1005)
tcc <- simulateReadCounts(Ngene=10000,
             PDEG=param_PDEG,
             DEG.assign=c(0.5, 0.5),
             DEG.foldchange=c(4, 4),
             replicates=c(param_G1, param_G2))
tcc <- filterLowCountGenes(tcc)
trueDEG <- as.numeric(tcc$simulation$trueDEG != 0)
data <- tcc$count
dim(data)
data.org <- data
data.uni <- unique(data)
dim(data.uni)

hoge <- NULL
data.cl <- c(rep(1, replicates), rep(2, replicates))
for(i in 1:iteration){
  data <- data.org
  set.seed(i)
  param_posi <- c(sample(1:param_G1, replicates), sample((param_G1+1):(param_G1+param_G2), replicates))
  print(c(replicates, i, param_posi))
  data <- data[,param_posi]              #subsetting

  ###  fraction of DEG with FDR  ###
  tcc <- new("TCC", data, data.cl)       #Constructing TCC class object
  tcc <- calcNormFactors(tcc, norm.method="tmm", test.method="edger",# Run DE analysis
           iteration=3, FDR=0.1, floorPDEG=0.05)# Run DE analysis
  tcc <- estimateDE(tcc, test.method="edger")# Run DE analysis
  result <- getResult(tcc, sort=FALSE)   #Getting DE results
  q.value <- tcc$stat$q.value
  PDEG <- sum(q.value < param_FDR)/nrow(data)
  r <- rank(result$p.value)
  auc <- AUC(rocdemo.sca(truth = trueDEG, data = -r))

  ###  Silhouette
  d <- 1 - cor(data.uni[,param_posi], method="spearman")
  as <- mean(silhouette(data.cl, d)[, "sil_width"])

  ###  output  ###
  hoge <- rbind(hoge, c(replicates, PDEG, as, auc))
}
output095 <- hoge


############################
##  output
############################
colMeans(output005)
colMeans(output010)
colMeans(output015)
colMeans(output020)
colMeans(output025)
colMeans(output030)
colMeans(output035)
colMeans(output040)
colMeans(output045)
colMeans(output050)
colMeans(output055)
colMeans(output060)
colMeans(output065)
colMeans(output070)
colMeans(output075)
colMeans(output080)
colMeans(output085)
colMeans(output090)
colMeans(output095)

tmp <- rbind(output005, output010, output015, output020, output025,
             output030, output035, output040, output045, output050,
             output055, output060, output065, output070, output075,
             output080, output085, output090, output095)
colnames(tmp) <- c("replicates", "PDEG", "AS", "AUC")
out_f <- "result_Fig3b_pre.txt"
write.table(tmp, out_f, sep="\t", append=F, quote=F, row.names=F, col.names=T)
