# Supplementary material for: Silhouette Scores for Arbitrary Defined Groups in Gene Expression Data and Insights into Differential Expression Results
Source: Biol Proced Online. 2018 Mar 1;20:5. doi: 10.1186/s12575-018-0067-8 (PMC5831220; doi:10.1186/s12575-018-0067-8)
Supplement: Supplementary file 10 — R-codes for analyses. This zipped file includes a total of 23 R-code files. Results can be obtained by executing scripts in the order of the serial numbers XX in the filename “rcode_XX_...” Note that two files (“rcode_08_Add6_pre.R” and “rcode_10_Add7_pre.R”) must be executed using R ver. 3.1.3 (affy ver. 1.44.0) instead of R ver. 3.3.2 (affy ver. 1.52.0). (ZIP 33 kb) [file 12575_2018_67_MOESM10_ESM.zip › Additional10/rcode_05_Fig3.R]

############################
## Read data
############################
in_f <- "result_Fig3a_Add3.txt"        # Schurch
data <- read.table(in_f, header=TRUE, sep="\t")
obj <- (data[,1] == 3)
data1 <- data[obj, ]
dim(data1)

in_f <- "result_Fig3b_pre.txt"         # Simulation
data <- read.table(in_f, header=TRUE, sep="\t")
obj <- (data[,1] == 3)
data2 <- data[obj, -5]
dim(data2)

in_f <- "result_Fig1b.txt"             # Blekhman
data <- read.table(in_f, header=TRUE, sep="\t")
data3 <- data
dim(data3)

data4 <- rbind(data1, data2, data3)
dim(data4)

############################
##  scatter plots
############################
param_fig <- c(310, 310)
param_mar <- c(2, 2, 1, 0)
param_cex <- 0.6

###  Fig3a  ###
data <- data1
posi <- 3
out_f <- paste("Fig3a.png", sep="")
png(out_f, pointsize=13, width=param_fig[1], height=param_fig[2])
par(mar=param_mar) 
plot(data[, posi], data[, 2], cex=param_cex)
grid(col="gray", lty="dotted")
dev.off()

###  Fig3b  ###
hoge <- seq(0, 1, length=19)
hoge2 <- sort(rep(hoge, 100))
param_col <- rgb(hoge2, 0, 0)

data <- data2
posi <- 3
out_f <- paste("Fig3b.png", sep="")
png(out_f, pointsize=13, width=param_fig[1], height=param_fig[2])
par(mar=param_mar)
plot(data[, posi], data[, 2], cex=param_cex, col=param_col)
grid(col="gray", lty="dotted")
dev.off()

###  Fig3c  ###
hoge <- seq(0, 1, length=19)
hoge2 <- sort(rep(hoge, 100))
hoge2 <- c(rep(0, 100), hoge2)
param_col <- rgb(hoge2, 0, 0)
param_col <- c(param_col, rep("magenta", 15))

data <- data4
posi <- 3
out_f <- paste("Fig3c.png", sep="")
png(out_f, pointsize=13, width=param_fig[1], height=param_fig[2])
par(mar=param_mar) 
plot(data[, posi], data[, 2], cex=param_cex, col=param_col)
grid(col="gray", lty="dotted")
dev.off()
