# Supplementary material for: Silhouette Scores for Arbitrary Defined Groups in Gene Expression Data and Insights into Differential Expression Results
Source: Biol Proced Online. 2018 Mar 1;20:5. doi: 10.1186/s12575-018-0067-8 (PMC5831220; doi:10.1186/s12575-018-0067-8)
Supplement: Supplementary file 10 — R-codes for analyses. This zipped file includes a total of 23 R-code files. Results can be obtained by executing scripts in the order of the serial numbers XX in the filename “rcode_XX_...” Note that two files (“rcode_08_Add6_pre.R” and “rcode_10_Add7_pre.R”) must be executed using R ver. 3.1.3 (affy ver. 1.44.0) instead of R ver. 3.3.2 (affy ver. 1.52.0). (ZIP 33 kb) [file 12575_2018_67_MOESM10_ESM.zip › Additional10/rcode_07_Add5.R]

library(TCC)
library(cluster)
iteration <- 100
param_FDR <- 0.1
param_G1 <- 17                         #Number of samples for group1 or A
param_G2 <- 24                         #Number of samples for group2 or B
param_PDEG <- 0.10

############################
## Read data
############################
in_f <- "http://bowtie-bio.sourceforge.net/recount/countTables/cheung_count_table.txt"
#in_f <- "data_Add5.txt"      #count data
data <- read.table(in_f, header=TRUE, row.names=1, sep="\t")

colnames(data) <- c(paste("A", 1:17, sep=""), paste("B", 1:24, sep=""))

############################
## Sample Filtering
############################

############################
## Gene Filtering   (52580*41 --> 12410*41)
############################
dim(data)
obj <- as.logical(rowSums(data) > 0)
data <- data[obj,]
dim(data)
data.org <- data
data.uni <- unique(data)
dim(data.uni)

############################
## analysis
############################
###  DE analysis
data.cl <- c(rep(1, param_G1), rep(2, param_G2))
tcc <- new("TCC", data, data.cl)       #Constructing TCC class object
tcc <- calcNormFactors(tcc, norm.method="tmm", test.method="edger",# Run DE analysis
           iteration=3, FDR=0.1, floorPDEG=0.05)# Run DE analysis
tcc <- estimateDE(tcc, test.method="edger")     # Run DE analysis
result <- getResult(tcc, sort=FALSE)   #Getting DE results
q.value <- tcc$stat$q.value
PDEG <- sum(q.value < param_FDR)/nrow(data)

###  clustering
out_f <- paste("Add5d.png", sep="")
png(file = out_f, width = 700, height = 300)
hc <- clusterSample(tcc, dist.method = "spearman",
             hclust.method = "average", unique.pattern = TRUE)
par(mar=c(0, 4, 1, 0))
plot(hc, sub="", xlab ="", ylab="Distance(1-r)", main="", cex=1.5, cex.lab=1.0)
dev.off()

###  Silhouette
d <- 1 - cor(data.uni, method="spearman")
as <- mean(silhouette(data.cl, d)[, "sil_width"])

###  Output
output <- c(param_G1, PDEG, as)
names(output) <- c("replicates", "PDEG", "AS")

###  Average intra-group distance
mat1 <- d[data.cl==1, data.cl==1]
mat2 <- d[data.cl==2, data.cl==2]
(mean(mat1[upper.tri(mat1)]) + mean(mat2[upper.tri(mat2)]))/2

############################
##  3 vs. 3
############################
replicates <- 3

hoge <- NULL
data.cl <- c(rep(1, replicates), rep(2, replicates))
for(i in 1:iteration){
  data <- data.org
  set.seed(i)
  param_posi <- c(sample(1:param_G1, replicates), sample((param_G1+1):(param_G1+param_G2), replicates))
  print(c(replicates, i, param_posi))
  data <- data[,param_posi]              #subsetting

  ###  fraction of DEG with FDR  ###
  tcc <- new("TCC", data, data.cl)       #Constructing TCC class object
  tcc <- calcNormFactors(tcc, norm.method="tmm", test.method="edger",# Run DE analysis
           iteration=3, FDR=0.1, floorPDEG=0.05)# Run DE analysis
  tcc <- estimateDE(tcc, test.method="edger")# Run DE analysis
  result <- getResult(tcc, sort=FALSE)   #Getting DE results
  q.value <- tcc$stat$q.value
  PDEG <- sum(q.value < param_FDR)/nrow(data)

  ###  Silhouette
  d <- 1 - cor(data.uni[,param_posi], method="spearman")
  as <- mean(silhouette(data.cl, d)[, "sil_width"])

  ###  output  ###
  hoge <- rbind(hoge, c(replicates, PDEG, as))
}
output3 <- hoge

############################
##  5 vs. 5
############################
replicates <- 5

hoge <- NULL
data.cl <- c(rep(1, replicates), rep(2, replicates))
for(i in 1:iteration){
  data <- data.org
  set.seed(i)
  param_posi <- c(sample(1:param_G1, replicates), sample((param_G1+1):(param_G1+param_G2), replicates))
  print(c(replicates, i, param_posi))
  data <- data[,param_posi]              #subsetting

  ###  fraction of DEG with FDR  ###
  tcc <- new("TCC", data, data.cl)       #Constructing TCC class object
  tcc <- calcNormFactors(tcc, norm.method="tmm", test.method="edger",# Run DE analysis
           iteration=3, FDR=0.1, floorPDEG=0.05)# Run DE analysis
  tcc <- estimateDE(tcc, test.method="edger")# Run DE analysis
  result <- getResult(tcc, sort=FALSE)   #Getting DE results
  q.value <- tcc$stat$q.value
  PDEG <- sum(q.value < param_FDR)/nrow(data)

  ###  Silhouette
  d <- 1 - cor(data.uni[,param_posi], method="spearman")
  as <- mean(silhouette(data.cl, d)[, "sil_width"])

  ###  output  ###
  hoge <- rbind(hoge, c(replicates, PDEG, as))
}
output5 <- hoge

############################
##  7 vs. 7
############################
replicates <- 7

hoge <- NULL
data.cl <- c(rep(1, replicates), rep(2, replicates))
for(i in 1:iteration){
  data <- data.org
  set.seed(i)
  param_posi <- c(sample(1:param_G1, replicates), sample((param_G1+1):(param_G1+param_G2), replicates))
  print(c(replicates, i, param_posi))
  data <- data[,param_posi]              #subsetting

  ###  fraction of DEG with FDR  ###
  tcc <- new("TCC", data, data.cl)       #Constructing TCC class object
  tcc <- calcNormFactors(tcc, norm.method="tmm", test.method="edger",# Run DE analysis
           iteration=3, FDR=0.1, floorPDEG=0.05)# Run DE analysis
  tcc <- estimateDE(tcc, test.method="edger")# Run DE analysis
  result <- getResult(tcc, sort=FALSE)   #Getting DE results
  q.value <- tcc$stat$q.value
  PDEG <- sum(q.value < param_FDR)/nrow(data)

  ###  Silhouette
  d <- 1 - cor(data.uni[,param_posi], method="spearman")
  as <- mean(silhouette(data.cl, d)[, "sil_width"])

  ###  output  ###
  hoge <- rbind(hoge, c(replicates, PDEG, as))
}
output7 <- hoge

############################
##  9 vs. 9
############################
replicates <- 9

hoge <- NULL
data.cl <- c(rep(1, replicates), rep(2, replicates))
for(i in 1:iteration){
  data <- data.org
  set.seed(i)
  param_posi <- c(sample(1:param_G1, replicates), sample((param_G1+1):(param_G1+param_G2), replicates))
  print(c(replicates, i, param_posi))
  data <- data[,param_posi]              #subsetting

  ###  fraction of DEG with FDR  ###
  tcc <- new("TCC", data, data.cl)       #Constructing TCC class object
  tcc <- calcNormFactors(tcc, norm.method="tmm", test.method="edger",# Run DE analysis
           iteration=3, FDR=0.1, floorPDEG=0.05)# Run DE analysis
  tcc <- estimateDE(tcc, test.method="edger")# Run DE analysis
  result <- getResult(tcc, sort=FALSE)   #Getting DE results
  q.value <- tcc$stat$q.value
  PDEG <- sum(q.value < param_FDR)/nrow(data)

  ###  Silhouette
  d <- 1 - cor(data.uni[,param_posi], method="spearman")
  as <- mean(silhouette(data.cl, d)[, "sil_width"])

  ###  output  ###
  hoge <- rbind(hoge, c(replicates, PDEG, as))
}
output9 <- hoge

############################
##  11 vs. 11
############################
replicates <- 11

hoge <- NULL
data.cl <- c(rep(1, replicates), rep(2, replicates))
for(i in 1:iteration){
  data <- data.org
  set.seed(i)
  param_posi <- c(sample(1:param_G1, replicates), sample((param_G1+1):(param_G1+param_G2), replicates))
  print(c(replicates, i, param_posi))
  data <- data[,param_posi]              #subsetting

  ###  fraction of DEG with FDR  ###
  tcc <- new("TCC", data, data.cl)       #Constructing TCC class object
  tcc <- calcNormFactors(tcc, norm.method="tmm", test.method="edger",# Run DE analysis
           iteration=3, FDR=0.1, floorPDEG=0.05)# Run DE analysis
  tcc <- estimateDE(tcc, test.method="edger")# Run DE analysis
  result <- getResult(tcc, sort=FALSE)   #Getting DE results
  q.value <- tcc$stat$q.value
  PDEG <- sum(q.value < param_FDR)/nrow(data)

  ###  Silhouette
  d <- 1 - cor(data.uni[,param_posi], method="spearman")
  as <- mean(silhouette(data.cl, d)[, "sil_width"])

  ###  output  ###
  hoge <- rbind(hoge, c(replicates, PDEG, as))
}
output11 <- hoge

############################
##  13 vs. 13
############################
replicates <- 13

hoge <- NULL
data.cl <- c(rep(1, replicates), rep(2, replicates))
for(i in 1:iteration){
  data <- data.org
  set.seed(i)
  param_posi <- c(sample(1:param_G1, replicates), sample((param_G1+1):(param_G1+param_G2), replicates))
  print(c(replicates, i, param_posi))
  data <- data[,param_posi]              #subsetting

  ###  fraction of DEG with FDR  ###
  tcc <- new("TCC", data, data.cl)       #Constructing TCC class object
  tcc <- calcNormFactors(tcc, norm.method="tmm", test.method="edger",# Run DE analysis
           iteration=3, FDR=0.1, floorPDEG=0.05)# Run DE analysis
  tcc <- estimateDE(tcc, test.method="edger")# Run DE analysis
  result <- getResult(tcc, sort=FALSE)   #Getting DE results
  q.value <- tcc$stat$q.value
  PDEG <- sum(q.value < param_FDR)/nrow(data)

  ###  Silhouette
  d <- 1 - cor(data.uni[,param_posi], method="spearman")
  as <- mean(silhouette(data.cl, d)[, "sil_width"])

  ###  output  ###
  hoge <- rbind(hoge, c(replicates, PDEG, as))
}
output13 <- hoge

############################
##  15 vs. 15
############################
replicates <- 15

hoge <- NULL
data.cl <- c(rep(1, replicates), rep(2, replicates))
for(i in 1:iteration){
  data <- data.org
  set.seed(i)
  param_posi <- c(sample(1:param_G1, replicates), sample((param_G1+1):(param_G1+param_G2), replicates))
  print(c(replicates, i, param_posi))
  data <- data[,param_posi]              #subsetting

  ###  fraction of DEG with FDR  ###
  tcc <- new("TCC", data, data.cl)       #Constructing TCC class object
  tcc <- calcNormFactors(tcc, norm.method="tmm", test.method="edger",# Run DE analysis
           iteration=3, FDR=0.1, floorPDEG=0.05)# Run DE analysis
  tcc <- estimateDE(tcc, test.method="edger")# Run DE analysis
  result <- getResult(tcc, sort=FALSE)   #Getting DE results
  q.value <- tcc$stat$q.value
  PDEG <- sum(q.value < param_FDR)/nrow(data)

  ###  Silhouette
  d <- 1 - cor(data.uni[,param_posi], method="spearman")
  as <- mean(silhouette(data.cl, d)[, "sil_width"])

  ###  output  ###
  hoge <- rbind(hoge, c(replicates, PDEG, as))
}
output15 <- hoge

############################
##  output
############################
output
colMeans(output3)
colMeans(output5)
colMeans(output7)
colMeans(output9)
colMeans(output11)
colMeans(output13)
colMeans(output15)

tmp <- rbind(output, output3, output5, output7, output9, output11, output13, output15)
out_f <- "result_Add5.txt"
write.table(tmp, out_f, sep="\t", append=F, quote=F, row.names=F, col.names=T)
output_all <- tmp

############################
##  boxplot
############################
param_fig <- c(310, 310)
param_mar <- c(2, 2, 1, 0)

out_f <- paste("Add5a.png", sep="")
posi <- 2
hoge <- cbind(output3[,posi], output5[,posi], output7[,posi], output9[,posi], 
              output11[,posi], output13[,posi], output15[,posi])
colnames(hoge) <- c(3, 5, 7, 9, 11, 13, 15)
dim(hoge)
png(out_f, pointsize=13, width=param_fig[1], height=param_fig[2])
par(mar=param_mar) 
boxplot(hoge, boxwex=0.8, col="gray")
grid(col="gray", lty="dotted")
dev.off()

out_f <- paste("Add5b.png", sep="")
posi <- 3
hoge <- cbind(output3[,posi], output5[,posi], output7[,posi], output9[,posi], 
              output11[,posi], output13[,posi], output15[,posi])
colnames(hoge) <- c(3, 5, 7, 9, 11, 13, 15)
dim(hoge)
png(out_f, pointsize=13, width=param_fig[1], height=param_fig[2])
par(mar=param_mar) 
boxplot(hoge, boxwex=0.8, col="gray")
grid(col="gray", lty="dotted")
dev.off()

############################
##  scatter plots
############################
obj <- is.element(output_all[,1], c(3, 6, 9))
data <- output_all[obj, ]

param_fig <- c(310, 310)
param_mar <- c(2, 2, 1, 0)
param_cex <- 0.6
param_col <- c(rep("black", 100), rep("blue", 100), rep("sky blue", 100))

out_f <- paste("Add5d.png", sep="")
posi <- 3
png(out_f, pointsize=13, width=param_fig[1], height=param_fig[2])
par(mar=param_mar) 
plot(data[, posi], data[, 2], cex=param_cex, col=param_col)
grid(col="gray", lty="dotted")
dev.off()
