# Supplementary material for: Silhouette Scores for Arbitrary Defined Groups in Gene Expression Data and Insights into Differential Expression Results
Source: Biol Proced Online. 2018 Mar 1;20:5. doi: 10.1186/s12575-018-0067-8 (PMC5831220; doi:10.1186/s12575-018-0067-8)
Supplement: Supplementary file 10 — R-codes for analyses. This zipped file includes a total of 23 R-code files. Results can be obtained by executing scripts in the order of the serial numbers XX in the filename “rcode_XX_...” Note that two files (“rcode_08_Add6_pre.R” and “rcode_10_Add7_pre.R”) must be executed using R ver. 3.1.3 (affy ver. 1.44.0) instead of R ver. 3.3.2 (affy ver. 1.52.0). (ZIP 33 kb) [file 12575_2018_67_MOESM10_ESM.zip › Additional10/rcode_08_Add6_pre.R]

#############################################
###  This code should be performed using 
###  R ver. 3.1.3 (affy ver. 1.44.0)
#############################################
library(ArrayExpress)
library(affy)
library(RobLoxBioC) 
param <- "GSE7623"
hoge <- ArrayExpress(param, save=F)

#############################
###  MAS-quantified data  ###
#############################
out_f <- "data_Add6_MAS.txt"
library(affy)
eset <- mas5(hoge)
exprs(eset)[exprs(eset) < 1] <- 1
data <- log(exprs(eset), 2)
data <- data[, order(colnames(data))]
colnames(data) <- c(paste("BAT_fed", 1:4, sep=""), paste("BAT_fas", 1:4, sep=""),
                    paste("WAT_fed", 1:4, sep=""), paste("WAT_fas", 1:4, sep=""),
                    paste("LIV_fed", 1:4, sep=""), paste("LIV_fas", 1:4, sep=""))
tmp <- cbind(rownames(data), data)
write.table(tmp, out_f, sep="\t", append=F, quote=F, row.names=F)

#############################
###  RMA-quantified data  ###
#############################
out_f <- "data_Add6_RMA.txt"
library(affy)
eset <- rma(hoge)
data <- exprs(eset)
data <- data[, order(colnames(data))]
colnames(data) <- c(paste("BAT_fed", 1:4, sep=""), paste("BAT_fas", 1:4, sep=""),
                    paste("WAT_fed", 1:4, sep=""), paste("WAT_fas", 1:4, sep=""),
                    paste("LIV_fed", 1:4, sep=""), paste("LIV_fas", 1:4, sep=""))
tmp <- cbind(rownames(data), data)
write.table(tmp, out_f, sep="\t", append=F, quote=F, row.names=F)

####################################
###  RobLoxBioC-quantified data  ###
####################################
out_f <- "data_Add6_Rob.txt"
library(RobLoxBioC)
eset <- robloxbioc(hoge)
exprs(eset)[exprs(eset) < 1] <- 1
data <- log(exprs(eset), 2)
data <- data[, order(colnames(data))]
colnames(data) <- c(paste("BAT_fed", 1:4, sep=""), paste("BAT_fas", 1:4, sep=""),
                    paste("WAT_fed", 1:4, sep=""), paste("WAT_fas", 1:4, sep=""),
                    paste("LIV_fed", 1:4, sep=""), paste("LIV_fas", 1:4, sep=""))
tmp <- cbind(rownames(data), data)
write.table(tmp, out_f, sep="\t", append=F, quote=F, row.names=F)
