# Supplementary material for: Silhouette Scores for Arbitrary Defined Groups in Gene Expression Data and Insights into Differential Expression Results
Source: Biol Proced Online. 2018 Mar 1;20:5. doi: 10.1186/s12575-018-0067-8 (PMC5831220; doi:10.1186/s12575-018-0067-8)
Supplement: Supplementary file 10 — R-codes for analyses. This zipped file includes a total of 23 R-code files. Results can be obtained by executing scripts in the order of the serial numbers XX in the filename “rcode_XX_...” Note that two files (“rcode_08_Add6_pre.R” and “rcode_10_Add7_pre.R”) must be executed using R ver. 3.1.3 (affy ver. 1.44.0) instead of R ver. 3.3.2 (affy ver. 1.52.0). (ZIP 33 kb) [file 12575_2018_67_MOESM10_ESM.zip › Additional10/rcode_11_Add7_MAS.R]

library(TCC)
library(cluster)
library(limma)
param_FDR <- 0.1

############################
## Read data
############################
in_f <- "data_Add7_MAS.txt"
data <- read.table(in_f, header=TRUE, row.names=1, sep="\t")

out_f <- "Add7a_MAS.png"

############################
## Sample Filtering
############################

############################
## Gene Filtering   (31099*24 --> 31099*24 --> 31099*24)
############################
dim(data)
obj <- as.logical(rowSums(data) > 0)
data <- data[obj,]
dim(data)
data.org <- data
data.uni <- unique(data)
dim(data.uni)

############################
## Sample clustering
############################
png(file = out_f, width = 450, height = 300)
hc <- clusterSample(data, dist.method = "spearman",
             hclust.method = "average", unique.pattern = TRUE)
par(mar=c(0, 4, 1, 0))
plot(hc, sub="", xlab ="", ylab="Distance(1-r)", main="", cex=1.3, cex.lab=1.2)
dev.off()

############################
## DE analysis
############################
param_G1 <- 5                          #Number of samples for group1 or A
param_G2 <- 5                          #Number of samples for group2 or B
data.cl <- c(rep(1, param_G1), rep(2, param_G2))
design <- model.matrix(~data.cl)
fit <- lmFit(data, design)
out <- eBayes(fit)
p.value <- out$p.value[,ncol(design)]
q.value <- p.adjust(p.value, method="BH")
PDEG <- sum(q.value < param_FDR)/nrow(data)

###  Silhouette
d <- 1 - cor(data.uni, method="spearman")
as <- mean(silhouette(data.cl, d)[, "sil_width"])

###  Output
output <- c(in_f, PDEG, snr, as)
names(output) <- c("comparison", "PDEG", "AS")
output
