# Supplementary material for: Silhouette Scores for Arbitrary Defined Groups in Gene Expression Data and Insights into Differential Expression Results
Source: Biol Proced Online. 2018 Mar 1;20:5. doi: 10.1186/s12575-018-0067-8 (PMC5831220; doi:10.1186/s12575-018-0067-8)
Supplement: Supplementary file 10 — R-codes for analyses. This zipped file includes a total of 23 R-code files. Results can be obtained by executing scripts in the order of the serial numbers XX in the filename “rcode_XX_...” Note that two files (“rcode_08_Add6_pre.R” and “rcode_10_Add7_pre.R”) must be executed using R ver. 3.1.3 (affy ver. 1.44.0) instead of R ver. 3.3.2 (affy ver. 1.52.0). (ZIP 33 kb) [file 12575_2018_67_MOESM10_ESM.zip › Additional10/rcode_12_Add8.R]

library(TCC)

############################
## MAS
############################
in_f <- "data_Add8_MAS.txt"
out_f <- "Add8a_MAS.png"

data <- read.table(in_f, header=TRUE, row.names=1, sep="\t", quote="")
png(file = out_f, width = 700, height = 300)
hc <- clusterSample(data, dist.method = "spearman",
             hclust.method = "average", unique.pattern = TRUE)
par(mar=c(0, 4, 1, 0))
plot(hc, sub="", xlab ="", ylab="Distance (1-r)", main="", cex=1.3, cex.lab=1.2)
dev.off()

############################
## RMA
############################
in_f <- "data_Add8_RMA.txt"
out_f <- "Add8b_RMA.png"

data <- read.table(in_f, header=TRUE, row.names=1, sep="\t", quote="")
png(file = out_f, width = 700, height = 300)
hc <- clusterSample(data, dist.method = "spearman",
             hclust.method = "average", unique.pattern = TRUE)
par(mar=c(0, 4, 1, 0))
plot(hc, sub="", xlab ="", ylab="Distance (1-r)", main="", cex=1.3, cex.lab=1.2)
dev.off()

############################
## Rob
############################
in_f <- "data_Add8_Rob.txt"
out_f <- "Add8c_Rob.png"

data <- read.table(in_f, header=TRUE, row.names=1, sep="\t", quote="")
png(file = out_f, width = 700, height = 300)
hc <- clusterSample(data, dist.method = "spearman",
             hclust.method = "average", unique.pattern = TRUE)
par(mar=c(0, 4, 1, 0))
plot(hc, sub="", xlab ="", ylab="Distance (1-r)", main="", cex=1.3, cex.lab=1.2)
dev.off()
